# Supplementary material for: A draft map of the mouse pluripotent stem cell spatial proteome
Source: Nat Commun. 2016 Jan 12;7:9992. doi: 10.1038/ncomms9992 (PMC4729960; doi:10.1038/ncomms9992)
Supplement: Supplementary Data Set 1 — Supplementary spread sheet containing quantitative proteomics data [file ncomms9992-s2.xlsx]

## Sheet: Column Legend
UniProt Accession for Protein Group		Unique UniProt accession for quantified protein group reported by Proteome Discoverer (1% FDR)
UniProt ID for Protein Group		UniProt identifier for quantified protein group reported by Proteome Discoverer.
UniProt Protein Description		UniProt description for protein accession.
Quantified Peptides	Experiment 1	Number of quantified peptides. Only peptides that were unique to the a single protein group were used for quantification.
	Experiment 2
Quantified PSMs	Experiment 1	Number of quantified peptide-spectrum matches.
	Experiment 2
Normalized TMT 10-plex reporter ion distribution	126	Normalized TMT 10-plex reporter ion values, representing the distribution of each protein across the fractionation scheme. Protein-level reporter ion values were calculated by taking the median of all quantifiable PSMs for the protein group, then normalized so that the sum of all 10 channels was equal to 1. The numeric value in the tag name corresponds to the nominal mass of each TMT reporter ion…
	127N
	127C
	128N
	128C
	129N
	129C
	130N
	130C
	131
Phenotype discovery and SVM classification of protein localization	phenoDisco Input	Input training data for semi-supervised novelty detection with the phenoDisco algorithm.
	phenoDisco Output	Output of the phenoDisco algorithm. New and stable phenotypes identified by the algorithm are labeled numerically.
	Curated phenoDisco Output	Curation of phenotypes identified by phenoDisco.
	SVM marker set	Final marker set used for SVM classification of protein subcellular localization to 14 subcellular compartments.
	SVM classification	Subcellular class to which the protein group was assigned by SVM classification. All proteins are assigned to a single class by SVM.
	SVM score	Confidence score for localization assignment, ranging from 0 to 1. A score close to 0 represents a very low confidence assignment, whereas a score of 1 indicates a very high confidence assignment.
	SVM classification (top quartile)	Predicted localization, with SVM score thresholds set so that the highest scoring quartile for each subcellular class are treated as genuine residents, and the remaining proteins treated as unclassified.
	Final Localization Assignment	Predicted localization, with SVM score thresholds determined empirically by comparison to GO annotation and protein database annotation. The SVM score thresholds were set individually for each class so that the rate of corroboration between the SVM classification and GO annotation was approximately 80%.
	First localization evidence?	Proteins for which there is no organelle-specific GO annotation or UniProt database annotation. HyperLOPIT therefore provides the first localization evidence for these proteins.
Subcellular Curation	Curated Organelles	Small organellar phenotypes that were not included in the SVM classification.
	Cytoskeletal Components	Curation of cytoskeletal components.
	Trafficking Proteins	Curated examples of trafficking proteins.
	Protein Complexes	Curated examples of co-localizing protein complex components.
	Signaling Cascades	Curated examples of signaling cascade families of proteins.
	Oct4 Interactome (van den Berg, 2010)	Interaction partners of key pluripotency factor Oct4 identified in a high-throughput study by van Den Berg et al., 2010.
	Nanog Interactome (Gagliardi, 2013)	Interaction partners of key pluripotency factor Nanog identified in a high-throughput study by Gagliardi et al., 2013.
	Sox2 Interactome (Gao, 2012)	Interaction partners of key pluripotency factor Sox2 identified in a high-throughput study by Gao et al., 2012.
	Cell surface proteins (Bausch-Fluck, 2015)	Cell surface proteins in E14TG2a cells, identified by surface biotinylation and affinity purification-MS (Bausch-Fluck et al., 2015). Identified proteins were grouped into three categories - High Confidence, Putative, and Non-Specific.

## Sheet: Experiments 1+2 Intersect
UniProt Accession for Protein Group	UniProt ID for Protein Group	UniProt Protein Description	Quantified Peptides		Quantified PSMs (Rep 1)		Normalized TMT 10-plex reporter ion distribution (Replicate 1)										Normalized TMT 10-plex reporter ion distribution (Replicate 2)										Phenotype discovery and SVM classification of protein localization									Subcellular Curation
			Experiment 1	Experiment 2	Experiment 1	Experiment 2	126	127N	127C	128N	128C	129N	129C	130N	130C	131	126	127N	127C	128N	128C	129N	129C	130N	130C	131	phenoDisco Input	phenoDisco Output	Curated phenoDisco Output	SVM marker set	SVM classification	SVM score	SVM classification (top quartile)	Final Localization Assignment	First localization evidence?	Curated Organelles	Cytoskeletal Components	Trafficking Proteins	Protein Complexes	Signaling Cascades	Oct4 Interactome	Nanog Interactome	Sox2 Interactome	Cell Surface Proteins
Q9JHU4	DYHC1_MOUSE	Cytoplasmic dynein 1 heavy chain 1 OS=Mus musculus GN=Dync1h1 PE=1 SV=2 - [DYHC1_MOUSE]	175	166	322	273	0.0284519	0.0341673	0.0236203	0.0140226	0.026443	0.0449475	0.107138	0.341245	0.0593533	0.320611	0.037475	0.0637984	0.0583152	0.0593738	0.0670785	0.0776877	0.139978	0.208377	0.1408	0.147117	unknown	unknown	unknown	unknown	Peroxisome	0.303437	unclassified	unclassified	N		Dynein		Dynein
Q9QXS1-3	PLEC_MOUSE	Isoform PLEC-1 of Plectin OS=Mus musculus GN=Plec - [PLEC_MOUSE]|Isoform PLEC-1A of Plectin OS=Mus musculus GN=Plec - [PLEC_MOUSE]	123	150	174	198	0.0387723	0.134037	0.0945361	0.0532362	0.0843629	0.120512	0.10712	0.12829	0.122365	0.116769	0.033181	0.073292	0.0741434	0.061869	0.0809987	0.141791	0.189805	0.0685687	0.151044	0.125307	unknown	unknown	unknown	unknown	60S Ribosome	0.222792	unclassified	unclassified	N
Q9ERU9	RBP2_MOUSE	E3 SUMO-protein ligase RanBP2 OS=Mus musculus GN=Ranbp2 PE=1 SV=2 - [RBP2_MOUSE]	101	90	181	129	0.0206938	0.0128201	0.0142232	0.00876151	0.0235594	0.0540853	0.115761	0.256697	0.208958	0.284441	0.0258596	0.0170119	0.0234305	0.0288055	0.0394636	0.0708872	0.10479	0.17085	0.303535	0.215367	unknown	Phenotype 10	unknown	unknown	Nucleus - Chromatin	0.737058	unclassified	Nucleus - Chromatin	N							Prey	Prey
P26039	TLN1_MOUSE	Talin-1 OS=Mus musculus GN=Tln1 PE=1 SV=2 - [TLN1_MOUSE]	101	94	167	146	0.119852	0.254998	0.148092	0.0914284	0.135287	0.0953254	0.0406022	0.0571337	0.0138906	0.043392	0.111358	0.181452	0.140612	0.144309	0.151625	0.118666	0.0749463	0.0276463	0.016747	0.0326387	unknown	Phenotype 9	Actin cytoskeleton	Actin cytoskeleton	Actin cytoskeleton	1	Actin cytoskeleton	Actin cytoskeleton	N
Q8BTM8	FLNA_MOUSE	Filamin-A OS=Mus musculus GN=Flna PE=1 SV=5 - [FLNA_MOUSE]	95	88	228	201	0.0551043	0.138899	0.0780789	0.0496812	0.0766285	0.0984085	0.0934885	0.171136	0.0789071	0.159668	0.0616741	0.107783	0.0913347	0.0860148	0.0985625	0.111163	0.117117	0.0947316	0.144206	0.0874137	unknown	unknown	unknown	unknown	Endoplasmic reticulum/Golgi apparatus	0.218456	unclassified	unclassified	N
A2ARV4	LRP2_MOUSE	Low-density lipoprotein receptor-related protein 2 OS=Mus musculus GN=Lrp2 PE=1 SV=1 - [LRP2_MOUSE]	85	97	119	150	0	0.0852325	0.223179	0.165641	0.291577	0.106629	0.0411277	0.0509517	0	0.0356624	0.00268611	0.0542665	0.146831	0.256833	0.291055	0.143439	0.064178	0.0275347	0.00509268	0.00808353	unknown	unknown	unknown	unknown	Lysosome	0.680944	unclassified	unclassified	N
Q80X90	FLNB_MOUSE	Filamin-B OS=Mus musculus GN=Flnb PE=1 SV=3 - [FLNB_MOUSE]	81	80	156	148	0.136051	0.188573	0.105941	0.063046	0.0996472	0.1129	0.0670896	0.079524	0.0764172	0.0708116	0.130467	0.13856	0.111165	0.109473	0.117785	0.120466	0.0894747	0.0380692	0.104821	0.0397187	unknown	unknown	unknown	unknown	Actin cytoskeleton	0.142191	unclassified	unclassified	N
Q68FD5	CLH1_MOUSE	Clathrin heavy chain 1 OS=Mus musculus GN=Cltc PE=1 SV=3 - [CLH1_MOUSE]	80	68	156	157	0.131035	0.172775	0.105982	0.0647964	0.128041	0.181876	0.0954031	0.043618	0.0458666	0.0306068	0.117143	0.109607	0.109215	0.100491	0.13026	0.184693	0.132633	0.0405029	0.0437106	0.0317436	unknown	unknown	unknown	unknown	Endoplasmic reticulum/Golgi apparatus	0.273267	unclassified	unclassified	N	Vesicles - Clathrin								High Confidence
Q07113	MPRI_MOUSE	Cation-independent mannose-6-phosphate receptor OS=Mus musculus GN=Igf2r PE=1 SV=1 - [MPRI_MOUSE]	75	75	152	142	0	0.0264347	0.0776215	0.100705	0.397548	0.266503	0.0621569	0.0407079	0.00436832	0.0239541	0.00182635	0.0259505	0.0559266	0.14008	0.311512	0.31109	0.0982131	0.0379869	0.00933532	0.00808018	unknown	unknown	unknown	unknown	Endosome	0.322025	unclassified	unclassified	N
Q99PL5	RRBP1_MOUSE	Ribosome-binding protein 1 OS=Mus musculus GN=Rrbp1 PE=2 SV=2 - [RRBP1_MOUSE]	74	75	152	185	0.00943254	0.0290399	0.0360491	0.0245346	0.0781475	0.270141	0.212331	0.169755	0.0364332	0.134136	0.00972904	0.032798	0.0565522	0.0701188	0.118224	0.27003	0.222944	0.117982	0.0559323	0.0456898	Endoplasmic reticulum/Golgi apparatus	Endoplasmic reticulum/Golgi apparatus	Endoplasmic reticulum/Golgi apparatus	Endoplasmic reticulum/Golgi apparatus	Endoplasmic reticulum/Golgi apparatus	1	Endoplasmic reticulum/Golgi apparatus	Endoplasmic reticulum/Golgi apparatus	N
Q8VDD5	MYH9_MOUSE	Myosin-9 OS=Mus musculus GN=Myh9 PE=1 SV=4 - [MYH9_MOUSE]	74	67	135	134	0.0975015	0.0904339	0.0575698	0.0311156	0.0564356	0.116492	0.14848	0.197219	0.0358951	0.168858	0.113517	0.0739111	0.072112	0.0701845	0.0829323	0.187736	0.203186	0.119611	0.0387636	0.0380466	unknown	unknown	unknown	unknown	Endoplasmic reticulum/Golgi apparatus	0.365672	unclassified	unclassified	N		Myosin							High Confidence
Q6PB66	LPPRC_MOUSE	Leucine-rich PPR motif-containing protein, mitochondrial OS=Mus musculus GN=Lrpprc PE=1 SV=2 - [LPPRC_MOUSE]	71	61	148	128	0	0.0102101	0.0101562	0.0121249	0.030553	0.0848991	0.249494	0.292837	0.041228	0.268498	0.00132017	0.011252	0.0148267	0.019652	0.0293392	0.0959293	0.352836	0.293883	0.0475201	0.133442	Mitochondrion	Mitochondrion	Mitochondrion	Mitochondrion	Mitochondrion	1	Mitochondrion	Mitochondrion	N
Q99PV0	PRP8_MOUSE	Pre-mRNA-processing-splicing factor 8 OS=Mus musculus GN=Prpf8 PE=1 SV=2 - [PRP8_MOUSE]	71	73	105	108	0.202492	0.0127048	0.0257586	0.00730036	0.0193143	0.0218585	0.0335091	0.111798	0.311285	0.253979	0.134066	0.016059	0.0229698	0.0183824	0.0244735	0.0282243	0.0339008	0.0316554	0.264306	0.425962	unknown	unknown	unknown	unknown	Nucleus - Non-chromatin	0.820856	unclassified	Nucleus - Non-chromatin	N				Spliceosome
P11276	FINC_MOUSE	Fibronectin OS=Mus musculus GN=Fn1 PE=1 SV=4 - [FINC_MOUSE]	64	52	100	80	0	0.0490751	0.129876	0.103775	0.237222	0.154144	0.0994467	0.102549	0.0393696	0.0845433	0.00350613	0.0455302	0.0944287	0.158379	0.235435	0.181321	0.140203	0.066368	0.0532219	0.0216072	unknown	Phenotype 8	unknown	Extracellular matrix	Extracellular matrix	1	Extracellular matrix	Extracellular matrix	N
Q6PR54	RIF1_MOUSE	Telomere-associated protein RIF1 OS=Mus musculus GN=Rif1 PE=1 SV=2 - [RIF1_MOUSE]	62	63	112	102	0.0246463	0	0.00266318	0	0.00515517	0.0305977	0.125824	0.329684	0.183923	0.297507	0.0290998	0.00481999	0.00847482	0.00977083	0.0186554	0.0482972	0.126962	0.243844	0.404284	0.105792	unknown	Phenotype 1	Nucleus - Chromatin	Nucleus - Chromatin	Nucleus - Chromatin	1	Nucleus - Chromatin	Nucleus - Chromatin	N					Pluripotency	Prey
Q05793	PGBM_MOUSE	Basement membrane-specific heparan sulfate proteoglycan core protein OS=Mus musculus GN=Hspg2 PE=1 SV=1 - [PGBM_MOUSE]	61	46	83	62	0.00218567	0.0467747	0.110138	0.0798292	0.198107	0.195215	0.105275	0.12983	0.0216234	0.111022	0.00657875	0.0489902	0.0794945	0.128015	0.213891	0.207487	0.186379	0.069141	0.0281716	0.0318521	unknown	Endoplasmic reticulum/Golgi apparatus	unknown	Extracellular matrix	Extracellular matrix	1	Extracellular matrix	Extracellular matrix	N									High Confidence
Q71LX4	TLN2_MOUSE	Talin-2 OS=Mus musculus GN=Tln2 PE=1 SV=3 - [TLN2_MOUSE]	60	72	93	112	0.0177138	0.276419	0.159025	0.104761	0.144781	0.109106	0.0524683	0.0608191	0.0227112	0.0521946	0.0162121	0.198361	0.150501	0.1611	0.157212	0.158348	0.0810203	0.0373562	0.0187138	0.0211751	unknown	unknown	unknown	unknown	Plasma membrane	0.781944	unclassified	Plasma membrane	N
P19096	FAS_MOUSE	Fatty acid synthase OS=Mus musculus GN=Fasn PE=1 SV=2 - [FAS_MOUSE]	57	63	96	93	0.454105	0.152009	0.133432	0.0636912	0.0840434	0.0479016	0.0205021	0.0191831	0.00674916	0.0183825	0.3634	0.123855	0.123097	0.108153	0.118152	0.0694071	0.0397115	0.0148284	0.0138052	0.0255911	unknown	Phenotype 5	Cytosol	Cytosol	Cytosol	1	Cytosol	Cytosol	N									High Confidence
Q9WTQ5	AKA12_MOUSE	A-kinase anchor protein 12 OS=Mus musculus GN=Akap12 PE=1 SV=1 - [AKA12_MOUSE]	56	58	114	134	0.159285	0.186113	0.130445	0.0754543	0.0953934	0.0817946	0.0986284	0.0937737	0	0.0791123	0.13171	0.130146	0.129401	0.110971	0.111536	0.105616	0.138653	0.0988155	0.00566168	0.0374904	unknown	unknown	unknown	unknown	Actin cytoskeleton	0.163177	unclassified	unclassified	N
Q9JKF1	IQGA1_MOUSE	Ras GTPase-activating-like protein IQGAP1 OS=Mus musculus GN=Iqgap1 PE=1 SV=2 - [IQGA1_MOUSE]	56	61	110	124	0.0762715	0.328145	0.165906	0.115048	0.152446	0.0927212	0.0315633	0.0181784	0.00383811	0.0158818	0.0780188	0.207727	0.160267	0.159516	0.166767	0.120131	0.0594642	0.01878	0.00864501	0.0206826	Plasma membrane	Plasma membrane	Plasma membrane	Plasma membrane	Plasma membrane	1	Plasma membrane	Plasma membrane	N
Q8CG48	SMC2_MOUSE	Structural maintenance of chromosomes protein 2 OS=Mus musculus GN=Smc2 PE=1 SV=2 - [SMC2_MOUSE]	56	49	106	87	0.0816253	0.0407324	0.033345	0.0177627	0.0350465	0.054597	0.101626	0.248493	0.117711	0.269061	0.0674518	0.042761	0.0498877	0.0522167	0.0577103	0.0780073	0.115355	0.164676	0.177039	0.194896	unknown	unknown	unknown	unknown	Nucleus - Chromatin	0.23536	unclassified	unclassified	N				13S condensin complex
Q9QZQ1-2	AFAD_MOUSE	Isoform 1 of Afadin OS=Mus musculus GN=Mllt4 - [AFAD_MOUSE]	56	65	105	104	0.0414082	0.300204	0.182159	0.113797	0.15827	0.104082	0.0385798	0.0269712	0.01123	0.0232983	0.0353593	0.220343	0.141416	0.151148	0.164648	0.132058	0.0815982	0.0238878	0.0209255	0.0286161	Plasma membrane	Plasma membrane	Plasma membrane	Plasma membrane	Plasma membrane	1	Plasma membrane	Plasma membrane	N
Q7TPV4	MBB1A_MOUSE	Myb-binding protein 1A OS=Mus musculus GN=Mybbp1a PE=1 SV=2 - [MBB1A_MOUSE]	55	55	101	100	0.16798	0.00682494	0.018052	0.00444631	0.0122211	0.0187706	0.0432992	0.174546	0.345191	0.208668	0.11994	0.00920467	0.022252	0.0219478	0.0255567	0.0332125	0.0444972	0.0504972	0.390941	0.281951	unknown	Phenotype 2	unknown	unknown	Nucleus - Non-chromatin	0.933407	Nucleus - Non-chromatin	Nucleus - Non-chromatin	N
A2AGT5	CKAP5_MOUSE	Cytoskeleton-associated protein 5 OS=Mus musculus GN=Ckap5 PE=2 SV=1 - [CKAP5_MOUSE]	55	53	96	79	0.0318837	0.0397177	0.0248246	0.0170667	0.02885	0.0518091	0.108037	0.321773	0.0925786	0.283459	0.0435598	0.0718336	0.0742658	0.0706673	0.0672413	0.092736	0.110363	0.209482	0.172171	0.0876798	unknown	unknown	unknown	unknown	Peroxisome	0.209806	unclassified	unclassified	N
Q6NS46	RRP5_MOUSE	Protein RRP5 homolog OS=Mus musculus GN=Pdcd11 PE=2 SV=2 - [RRP5_MOUSE]	54	58	88	92	0.133699	0.00361088	0.0149186	0.00422971	0.0154982	0.0213925	0.0460677	0.185394	0.349673	0.225516	0.0952619	0.0117505	0.0212843	0.0234955	0.0303551	0.0340156	0.0461114	0.0486338	0.373752	0.31534	unknown	Phenotype 2	Nucleus - Non-chromatin	Nucleus - Non-chromatin	Nucleus - Non-chromatin	1	Nucleus - Non-chromatin	Nucleus - Non-chromatin	N									Putative
Q91ZU6-4	DYST_MOUSE	Isoform 4 of Dystonin OS=Mus musculus GN=Dst - [DYST_MOUSE]	53	90	62	108	0.0699204	0.130957	0.0878413	0.0441157	0.0660155	0.149168	0.133926	0.124761	0.0943962	0.0988992	0.0534682	0.0602776	0.0705095	0.0695046	0.082251	0.231657	0.199052	0.0841978	0.0947071	0.0543752	unknown	unknown	unknown	unknown	Endoplasmic reticulum/Golgi apparatus	0.519542	unclassified	unclassified	N
Q61879	MYH10_MOUSE	Myosin-10 OS=Mus musculus GN=Myh10 PE=1 SV=2 - [MYH10_MOUSE]	52	62	88	104	0.0606803	0.079436	0.0548555	0.0326247	0.0537195	0.158319	0.179979	0.167934	0.0675119	0.144941	0.0651759	0.0582897	0.062274	0.0623083	0.0795649	0.234775	0.241226	0.105499	0.0594224	0.0314642	unknown	unknown	unknown	unknown	Endoplasmic reticulum/Golgi apparatus	0.570213	unclassified	unclassified	N		Myosin
P54276	MSH6_MOUSE	DNA mismatch repair protein Msh6 OS=Mus musculus GN=Msh6 PE=1 SV=3 - [MSH6_MOUSE]	51	47	106	89	0.148873	0.00591258	0.0147608	0.00333957	0.00882357	0.0269817	0.10588	0.305965	0.101028	0.278435	0.231081	0.0171577	0.0332258	0.0249369	0.0306773	0.0555936	0.109334	0.192227	0.194195	0.111572	unknown	unknown	unknown	unknown	Nucleus - Chromatin	0.459518	unclassified	unclassified	N							Prey
Q9CU62	SMC1A_MOUSE	Structural maintenance of chromosomes protein 1A OS=Mus musculus GN=Smc1a PE=1 SV=4 - [SMC1A_MOUSE]	50	43	94	72	0.0476372	0.00681997	0.00835984	0.0032295	0.0115714	0.0322004	0.110818	0.28231	0.225238	0.271816	0.0599384	0.0119854	0.0173041	0.0174318	0.0238469	0.0451644	0.0915492	0.173995	0.400204	0.158581	unknown	Phenotype 1	Nucleus - Chromatin	Nucleus - Chromatin	Nucleus - Chromatin	1	Nucleus - Chromatin	Nucleus - Chromatin	N				Cohesin complex		Prey
Q6P5E4	UGGG1_MOUSE	UDP-glucose:glycoprotein glucosyltransferase 1 OS=Mus musculus GN=Uggt1 PE=1 SV=4 - [UGGG1_MOUSE]	49	53	88	90	0.0265571	0.0584594	0.0618757	0.0477939	0.145573	0.253006	0.138778	0.150082	0	0.117876	0.0267946	0.0491061	0.0901698	0.125774	0.189834	0.264011	0.150745	0.077617	0.00678239	0.019166	Endoplasmic reticulum/Golgi apparatus	Endoplasmic reticulum/Golgi apparatus	Endoplasmic reticulum/Golgi apparatus	Endoplasmic reticulum/Golgi apparatus	Endoplasmic reticulum/Golgi apparatus	1	Endoplasmic reticulum/Golgi apparatus	Endoplasmic reticulum/Golgi apparatus	N
O88307	SORL_MOUSE	Sortilin-related receptor OS=Mus musculus GN=Sorl1 PE=2 SV=3 - [SORL_MOUSE]	49	45	79	56	0	0.0260291	0.101559	0.129709	0.449204	0.182127	0.0522549	0.0363811	0	0.022736	0.00313878	0.0319952	0.064367	0.159348	0.362078	0.238789	0.0898041	0.0337896	0.00796482	0.00872536	unknown	unknown	unknown	unknown	Endosome	0.451556	unclassified	unclassified	N
P46735	MYO1B_MOUSE	Unconventional myosin-Ib OS=Mus musculus GN=Myo1b PE=2 SV=3 - [MYO1B_MOUSE]	48	42	94	73	0.00792477	0.318489	0.196692	0.130406	0.185015	0.0891944	0.0277407	0.0174587	0.0182335	0.00884673	0.0129119	0.237425	0.164246	0.167217	0.180144	0.122759	0.0674397	0.018	0.0214969	0.00836122	unknown	Plasma membrane	unknown	unknown	Plasma membrane	0.863399	Plasma membrane	Plasma membrane	N		Unconventional Myosin
Q01320	TOP2A_MOUSE	DNA topoisomerase 2-alpha OS=Mus musculus GN=Top2a PE=1 SV=2 - [TOP2A_MOUSE]	48	53	92	113	0.0109803	0.000955659	0.00351478	0.000941999	0.00720053	0.0274297	0.105658	0.324335	0.219743	0.299241	0.0196859	0.0047181	0.00748038	0.00826256	0.013555	0.0439533	0.120634	0.220768	0.47066	0.0902821	unknown	unknown	unknown	unknown	Nucleus - Chromatin	0.901494	Nucleus - Chromatin	Nucleus - Chromatin	N								Prey
Q5XG71	UTP20_MOUSE	Small subunit processome component 20 homolog OS=Mus musculus GN=Utp20 PE=2 SV=2 - [UTP20_MOUSE]	48	55	64	73	0.134487	0.00553406	0.015166	0.00412204	0.0163524	0.0253053	0.0486123	0.190897	0.296679	0.262845	0.0889073	0.0105961	0.0209675	0.0237009	0.030456	0.040216	0.0512846	0.0624639	0.326737	0.344671	unknown	Phenotype 2	Nucleus - Non-chromatin	Nucleus - Non-chromatin	Nucleus - Non-chromatin	1	Nucleus - Non-chromatin	Nucleus - Non-chromatin	N
Q60767	LY75_MOUSE	Lymphocyte antigen 75 OS=Mus musculus GN=Ly75 PE=1 SV=2 - [LY75_MOUSE]	47	51	86	83	0	0.131136	0.137916	0.117755	0.337925	0.157339	0.0578226	0.0360798	0	0.0240263	0.00286512	0.101528	0.106622	0.15865	0.264768	0.217051	0.100978	0.0330154	0.00719929	0.00732411	unknown	unknown	unknown	unknown	Endosome	0.610985	Endosome	Endosome	N
Q9CW03	SMC3_MOUSE	Structural maintenance of chromosomes protein 3 OS=Mus musculus GN=Smc3 PE=1 SV=2 - [SMC3_MOUSE]	47	44	77	71	0.0541498	0.0165965	0.0181264	0.00948497	0.0186231	0.0391888	0.0905432	0.274096	0.199581	0.27961	0.0597966	0.0323757	0.034093	0.0339412	0.0443152	0.0620759	0.111584	0.134948	0.301051	0.18582	unknown	unknown	unknown	unknown	Nucleus - Chromatin	0.781821	unclassified	Nucleus - Chromatin	N				Cohesin complex			Prey
P58252	EF2_MOUSE	Elongation factor 2 OS=Mus musculus GN=Eef2 PE=1 SV=2 - [EF2_MOUSE]	46	43	117	113	0.291386	0.0934075	0.0908306	0.0486017	0.0738556	0.0753388	0.0521319	0.0814035	0.0290523	0.163992	0.225786	0.0667654	0.0785747	0.0677566	0.0769134	0.0797482	0.0683725	0.0397705	0.042334	0.253979	unknown	unknown	unknown	unknown	40S Ribosome	0.452763	unclassified	unclassified	N									High Confidence
P16546;P16546-2	SPTN1_MOUSE	Spectrin alpha chain, non-erythrocytic 1 OS=Mus musculus GN=Sptan1 PE=1 SV=4 - [SPTN1_MOUSE]|Isoform 2 of Spectrin alpha chain, non-erythrocytic 1 OS=Mus musculus GN=Sptan1 - [SPTN1_MOUSE]	46	8	58	9	0	0.135953	0.0817479	0.0337683	0.0689789	0.184802	0.166998	0.13575	0.0667937	0.125208	0	0.0330824	0.053593	0.0775995	0.0640698	0.362838	0.26152	0.0868606	0.0604369	0	unknown	Endoplasmic reticulum/Golgi apparatus	unknown	unknown	Endoplasmic reticulum/Golgi apparatus	0.468458	unclassified	unclassified	N
P09405	NUCL_MOUSE	Nucleolin OS=Mus musculus GN=Ncl PE=1 SV=2 - [NUCL_MOUSE]	45	54	116	166	0.402098	0.0172487	0.042397	0.00782284	0.0152351	0.0254332	0.0402111	0.0754326	0.296792	0.0773292	0.372722	0.019197	0.0453162	0.0234371	0.0272387	0.0439743	0.0543957	0.0411382	0.255964	0.116617	unknown	unknown	unknown	unknown	Nucleus - Non-chromatin	0.549525	unclassified	unclassified	N									Non-Specific
Q6ZQ38	CAND1_MOUSE	Cullin-associated NEDD8-dissociated protein 1 OS=Mus musculus GN=Cand1 PE=2 SV=2 - [CAND1_MOUSE]	45	39	93	69	0.216155	0.12879	0.0920882	0.0642908	0.0932217	0.069979	0.0551309	0.126748	0.0423614	0.111236	0.2039	0.141938	0.124334	0.112906	0.117363	0.0816234	0.050415	0.0427856	0.0638128	0.0609227	unknown	unknown	unknown	unknown	Cytosol	0.217281	unclassified	unclassified	N
Q5FWI3	TMEM2_MOUSE	Transmembrane protein 2 OS=Mus musculus GN=Tmem2 PE=1 SV=1 - [TMEM2_MOUSE]	45	38	84	65	0	0.183012	0.170205	0.119085	0.250246	0.136337	0.0559626	0.0458917	0.00977464	0.0294865	0.00471615	0.142052	0.124641	0.161243	0.220487	0.172216	0.114618	0.0318167	0.0195806	0.0086301	unknown	unknown	unknown	unknown	Plasma membrane	0.563993	unclassified	unclassified	Y									Non-Specific
Q9Z0U1	ZO2_MOUSE	Tight junction protein ZO-2 OS=Mus musculus GN=Tjp2 PE=1 SV=2 - [ZO2_MOUSE]	45	40	81	62	0.0578075	0.235593	0.149464	0.0995667	0.149446	0.118336	0.0584166	0.0568391	0.0309636	0.0435668	0.0514442	0.170836	0.123072	0.11829	0.145207	0.148365	0.111107	0.0365283	0.0391162	0.0560336	unknown	unknown	unknown	unknown	Actin cytoskeleton	0.395561	unclassified	unclassified	N
P51432	PLCB3_MOUSE	1-phosphatidylinositol 4,5-bisphosphate phosphodiesterase beta-3 OS=Mus musculus GN=Plcb3 PE=2 SV=2 - [PLCB3_MOUSE]	45	38	65	60	0.0111409	0.300865	0.213557	0.134073	0.187696	0.0751105	0.0273413	0.0244784	0.00767587	0.0180621	0.0140782	0.230564	0.182671	0.174451	0.174245	0.112153	0.0577756	0.0195854	0.0218091	0.0126681	unknown	Plasma membrane	unknown	unknown	Plasma membrane	0.817999	Plasma membrane	Plasma membrane	N									Putative
P26231	CTNA1_MOUSE	Catenin alpha-1 OS=Mus musculus GN=Ctnna1 PE=1 SV=1 - [CTNA1_MOUSE]	44	42	139	144	0.00783169	0.28156	0.187918	0.113109	0.173364	0.119409	0.0526897	0.0310927	0.00904356	0.023982	0.0083749	0.186375	0.157769	0.167195	0.176041	0.176705	0.0826935	0.0273435	0.00981233	0.00769091	Plasma membrane	Plasma membrane	Plasma membrane	Plasma membrane	Plasma membrane	1	Plasma membrane	Plasma membrane	N				Adherens junction
G5E870	TRIPC_MOUSE	E3 ubiquitin-protein ligase TRIP12 OS=Mus musculus GN=Trip12 PE=1 SV=1 - [TRIPC_MOUSE]	44	50	67	71	0.166722	0.0878877	0.078063	0.0361978	0.0578232	0.0433662	0.0566866	0.163362	0.146312	0.163579	0.144983	0.0792135	0.0709337	0.0674069	0.0738479	0.06517	0.0747094	0.0721227	0.24788	0.103733	unknown	unknown	unknown	unknown	60S Ribosome	0.203107	unclassified	unclassified	N
Q6P5D8	SMHD1_MOUSE	Structural maintenance of chromosomes flexible hinge domain-containing protein 1 OS=Mus musculus GN=Smchd1 PE=1 SV=2 - [SMHD1_MOUSE]	44	36	52	44	0.0522578	0.00562006	0.00770662	0	0.0107162	0.027812	0.072316	0.314749	0.214262	0.29456	0.0549168	0.00983704	0.0156002	0.0139504	0.0225765	0.0501547	0.0974985	0.204123	0.371729	0.159614	unknown	Phenotype 1	Nucleus - Chromatin	Nucleus - Chromatin	Nucleus - Chromatin	1	Nucleus - Chromatin	Nucleus - Chromatin	N
P38647	GRP75_MOUSE	Stress-70 protein, mitochondrial OS=Mus musculus GN=Hspa9 PE=1 SV=3 - [GRP75_MOUSE]	43	44	114	146	0	0.0125281	0.0130567	0.0109747	0.0306724	0.0946482	0.287814	0.280083	0.0169488	0.253274	0.00239632	0.011241	0.0138916	0.0192285	0.0303206	0.102984	0.367346	0.293544	0.0214326	0.137616	Mitochondrion	Mitochondrion	Mitochondrion	Mitochondrion	Mitochondrion	1	Mitochondrion	Mitochondrion	N
P02468	LAMC1_MOUSE	Laminin subunit gamma-1 OS=Mus musculus GN=Lamc1 PE=1 SV=2 - [LAMC1_MOUSE]	43	49	73	69	0.0152243	0.0484942	0.0822011	0.056738	0.152693	0.240386	0.132219	0.141644	0.0168536	0.113547	0.0136029	0.0559622	0.0771374	0.113276	0.192285	0.229542	0.191929	0.074966	0.0237297	0.0275704	unknown	Endoplasmic reticulum/Golgi apparatus	unknown	Extracellular matrix	Extracellular matrix	1	Extracellular matrix	Extracellular matrix	N
Q9JIK5	DDX21_MOUSE	Nucleolar RNA helicase 2 OS=Mus musculus GN=Ddx21 PE=1 SV=3 - [DDX21_MOUSE]	42	39	93	90	0.153584	0.00561234	0.0165705	0.00469818	0.0125202	0.0213838	0.0557246	0.168474	0.397704	0.163729	0.0948889	0.0108439	0.0221426	0.0229342	0.0309192	0.0357753	0.0533295	0.0543544	0.433771	0.241041	unknown	Phenotype 2	Nucleus - Non-chromatin	Nucleus - Non-chromatin	Nucleus - Non-chromatin	1	Nucleus - Non-chromatin	Nucleus - Non-chromatin	N
Q64727	VINC_MOUSE	Vinculin OS=Mus musculus GN=Vcl PE=1 SV=4 - [VINC_MOUSE]	42	42	72	61	0.296575	0.224717	0.156538	0.0822781	0.10825	0.0632158	0.0256439	0.0185689	0.00898679	0.0152261	0.273351	0.145218	0.137011	0.120551	0.139041	0.0916337	0.0509681	0.0162117	0.0137155	0.0122987	unknown	unknown	unknown	unknown	Cytosol	0.363422	unclassified	unclassified	N									High Confidence
O08784	TCOF_MOUSE	Treacle protein OS=Mus musculus GN=Tcof1 PE=1 SV=1 - [TCOF_MOUSE]	42	41	71	62	0.239176	0.022067	0.0410343	0.0124121	0.0236795	0.0425879	0.0790029	0.191665	0.179262	0.169114	0.201962	0.028339	0.0748856	0.0500297	0.062118	0.0527326	0.0844789	0.0856082	0.257609	0.102236	unknown	unknown	unknown	unknown	Nucleus - Non-chromatin	0.270088	unclassified	unclassified	N
Q922D8	C1TC_MOUSE	C-1-tetrahydrofolate synthase, cytoplasmic OS=Mus musculus GN=Mthfd1 PE=1 SV=4 - [C1TC_MOUSE]	41	33	93	83	0.150766	0.126659	0.109391	0.053429	0.0907705	0.107428	0.0623923	0.0972888	0.0247077	0.177168	0.112618	0.06988	0.0863962	0.0817215	0.0881051	0.115319	0.0849768	0.0540229	0.030818	0.276142	unknown	unknown	unknown	unknown	60S Ribosome	0.673154	60S Ribosome	60S Ribosome	N
O70318	E41L2_MOUSE	Band 4.1-like protein 2 OS=Mus musculus GN=Epb41l2 PE=1 SV=2 - [E41L2_MOUSE]	41	42	77	83	0.0121308	0.298525	0.184554	0.126193	0.175937	0.113322	0.0435769	0.0258449	0.00690129	0.0130169	0.00719838	0.241687	0.168635	0.167195	0.186235	0.130548	0.0686201	0.0181315	0.00593929	0.00581145	unknown	Plasma membrane	unknown	unknown	Plasma membrane	0.873475	Plasma membrane	Plasma membrane	N
Q9EP71	RAI14_MOUSE	Ankycorbin OS=Mus musculus GN=Rai14 PE=1 SV=1 - [RAI14_MOUSE]	41	48	63	70	0.0154061	0.178202	0.103405	0.0614285	0.0931047	0.123678	0.106303	0.153246	0.04094	0.124286	0.0162527	0.11361	0.10483	0.102583	0.109128	0.185052	0.149817	0.100558	0.075682	0.0424878	unknown	unknown	unknown	unknown	Endoplasmic reticulum/Golgi apparatus	0.384744	unclassified	unclassified	N
P20029	GRP78_MOUSE	78 kDa glucose-regulated protein OS=Mus musculus GN=Hspa5 PE=1 SV=3 - [GRP78_MOUSE]	40	41	125	156	0.0185867	0.0538344	0.0700194	0.050124	0.128739	0.286886	0.13954	0.135701	0.0100634	0.106506	0.0198891	0.0466715	0.0853823	0.123576	0.183113	0.267356	0.161231	0.0796134	0.0137617	0.0194059	Endoplasmic reticulum/Golgi apparatus	Endoplasmic reticulum/Golgi apparatus	Endoplasmic reticulum/Golgi apparatus	Endoplasmic reticulum/Golgi apparatus	Endoplasmic reticulum/Golgi apparatus	1	Endoplasmic reticulum/Golgi apparatus	Endoplasmic reticulum/Golgi apparatus	N
Q62351	TFR1_MOUSE	Transferrin receptor protein 1 OS=Mus musculus GN=Tfrc PE=1 SV=1 - [TFR1_MOUSE]	40	31	99	104	0	0.0755755	0.117517	0.121303	0.406573	0.1581	0.0557826	0.0363215	0.00261178	0.0262154	0.00260257	0.067071	0.0930224	0.162657	0.294509	0.232736	0.0960456	0.0340696	0.00704551	0.0102421	unknown	unknown	unknown	unknown	Endosome	0.61544	Endosome	Endosome	N
Q587J6	LITD1_MOUSE	LINE-1 type transposase domain-containing protein 1 OS=Mus musculus GN=L1td1 PE=2 SV=1 - [LITD1_MOUSE]	40	36	86	85	0.0553959	0.0171965	0.0195343	0.0113723	0.033941	0.0843831	0.12978	0.263214	0.13226	0.252922	0.0420721	0.0173253	0.0303206	0.0393907	0.0610918	0.124244	0.187737	0.134391	0.155343	0.208085	unknown	unknown	unknown	unknown	Peroxisome	0.35676	unclassified	unclassified	Y						Prey
Q61739	ITA6_MOUSE	Integrin alpha-6 OS=Mus musculus GN=Itga6 PE=1 SV=3 - [ITA6_MOUSE]	40	46	86	99	0	0.257966	0.187353	0.110075	0.187101	0.126884	0.0573753	0.0387927	0.00505975	0.0293932	0.00240741	0.182013	0.155444	0.156175	0.183153	0.168414	0.103517	0.0325054	0.00847631	0.00789497	Plasma membrane	Plasma membrane	Plasma membrane	Plasma membrane	Plasma membrane	1	Plasma membrane	Plasma membrane	N									High Confidence
Q9Z1Q9	SYVC_MOUSE	Valine--tRNA ligase OS=Mus musculus GN=Vars PE=2 SV=1 - [SYVC_MOUSE]	40	35	72	55	0.117397	0.0375745	0.0363417	0.0186102	0.0425237	0.0643399	0.0808646	0.273276	0.0630466	0.266025	0.12127	0.0686882	0.075581	0.0759273	0.0993874	0.111006	0.127423	0.110135	0.117831	0.0927509	unknown	unknown	unknown	unknown	Peroxisome	0.209434	unclassified	unclassified	N
Q61595;Q61595-3;Q61595-5;Q61595-9	KTN1_MOUSE	Kinectin OS=Mus musculus GN=Ktn1 PE=1 SV=1 - [KTN1_MOUSE]|Isoform 11 of Kinectin OS=Mus musculus GN=Ktn1 - [KTN1_MOUSE]|Isoform 13 of Kinectin OS=Mus musculus GN=Ktn1 - [KTN1_MOUSE]|Isoform 3 of Kinectin OS=Mus musculus GN=Ktn1 - [KTN1_MOUSE]|Isoform 5 of Kinectin OS=Mus musculus GN=Ktn1 - [KTN1_MOUSE]|Isoform 9 of Kinectin OS=Mus musculus GN=Ktn1 - [KTN1_MOUSE]	40	3	69	3	0	0.021024	0.0324667	0.027509	0.0822841	0.280224	0.199561	0.170069	0.036768	0.150094	0	0	0.0340019	0.111014	0.21231	0.279853	0.201423	0.096285	0.0651138	0	unknown	unknown	unknown	unknown	Endoplasmic reticulum/Golgi apparatus	0.803389	unclassified	Endoplasmic reticulum/Golgi apparatus	N									High Confidence
P63038	CH60_MOUSE	60 kDa heat shock protein, mitochondrial OS=Mus musculus GN=Hspd1 PE=1 SV=1 - [CH60_MOUSE]	39	43	165	295	0	0.0201788	0.021404	0.0141169	0.032365	0.0968668	0.281782	0.271058	0.00984066	0.252388	0.00177584	0.0118962	0.0160614	0.0202296	0.0266813	0.102743	0.358179	0.310961	0.0146664	0.136807	Mitochondrion	Mitochondrion	Mitochondrion	Mitochondrion	Mitochondrion	1	Mitochondrion	Mitochondrion	N						Mitochondrion
P08113	ENPL_MOUSE	Endoplasmin OS=Mus musculus GN=Hsp90b1 PE=1 SV=2 - [ENPL_MOUSE]	39	40	96	178	0.0245044	0.0541218	0.0639251	0.0510986	0.154977	0.259466	0.143437	0.140537	0	0.107933	0.0195135	0.0457213	0.0819903	0.126498	0.185843	0.263848	0.174337	0.0813139	0.00453141	0.0164026	Endoplasmic reticulum/Golgi apparatus	Endoplasmic reticulum/Golgi apparatus	Endoplasmic reticulum/Golgi apparatus	Endoplasmic reticulum/Golgi apparatus	Endoplasmic reticulum/Golgi apparatus	1	Endoplasmic reticulum/Golgi apparatus	Endoplasmic reticulum/Golgi apparatus	N				Glucosidase II complex
Q61316	HSP74_MOUSE	Heat shock 70 kDa protein 4 OS=Mus musculus GN=Hspa4 PE=1 SV=1 - [HSP74_MOUSE]	39	39	80	97	0.608982	0.105728	0.10427	0.0394104	0.0590825	0.0321303	0.01353	0.0141537	0.0107454	0.0119677	0.519784	0.0894357	0.109677	0.0818863	0.08068	0.0573944	0.0262345	0.0110063	0.0135372	0.0103644	unknown	Phenotype 5	Cytosol	Cytosol	Cytosol	1	Cytosol	Cytosol	Y									Non-Specific
P43247	MSH2_MOUSE	DNA mismatch repair protein Msh2 OS=Mus musculus GN=Msh2 PE=2 SV=1 - [MSH2_MOUSE]	39	33	73	61	0.151646	0.0083602	0.0178002	0.00470495	0.0120994	0.0289103	0.0779738	0.316294	0.101496	0.280715	0.223693	0.0203361	0.0340565	0.0279057	0.0342925	0.0555808	0.114277	0.175384	0.19887	0.115605	unknown	unknown	unknown	unknown	Nucleus - Chromatin	0.468564	unclassified	unclassified	N						Prey			Non-Specific
Q69ZN7	MYOF_MOUSE	Myoferlin OS=Mus musculus GN=Myof PE=1 SV=2 - [MYOF_MOUSE]	39	42	63	74	0	0.0904962	0.209093	0.157047	0.287757	0.115318	0.0554567	0.0501957	0	0.0346369	0.00240666	0.0565116	0.12764	0.224314	0.28395	0.176201	0.0826809	0.0309155	0.00740277	0.00797732	unknown	unknown	unknown	unknown	Lysosome	0.781429	Lysosome	Lysosome	N
Q8VDJ3	VIGLN_MOUSE	Vigilin OS=Mus musculus GN=Hdlbp PE=1 SV=1 - [VIGLN_MOUSE]	38	39	65	60	0.0589181	0.0361971	0.0412669	0.0257737	0.0645673	0.191358	0.185004	0.156543	0.0542766	0.186096	0.0517081	0.0311287	0.0492247	0.0614724	0.0745601	0.17184	0.154548	0.0917647	0.059465	0.254288	unknown	unknown	unknown	unknown	60S Ribosome	0.315175	unclassified	unclassified	N
Q61543	GSLG1_MOUSE	Golgi apparatus protein 1 OS=Mus musculus GN=Glg1 PE=1 SV=1 - [GSLG1_MOUSE]	38	45	60	79	0.00412902	0.0578269	0.131214	0.0975345	0.225794	0.212445	0.0768946	0.101365	0.0191067	0.0736898	0.00478287	0.0470101	0.0966075	0.163966	0.231947	0.231776	0.12318	0.0638797	0.0204191	0.0164322	unknown	unknown	unknown	unknown	Extracellular matrix	0.489304	Extracellular matrix	unclassified	N
Q8CG47	SMC4_MOUSE	Structural maintenance of chromosomes protein 4 OS=Mus musculus GN=Smc4 PE=1 SV=1 - [SMC4_MOUSE]	38	41	58	62	0.105525	0.036381	0.0358985	0.0194616	0.0348766	0.0549733	0.102581	0.234428	0.132038	0.243837	0.0845536	0.0442953	0.0469664	0.0508126	0.0595115	0.0791551	0.107885	0.151682	0.188988	0.186151	unknown	unknown	unknown	unknown	Nucleus - Chromatin	0.260711	unclassified	unclassified	N				13S condensin complex
Q62261;Q62261-2	SPTB2_MOUSE	Spectrin beta chain, non-erythrocytic 1 OS=Mus musculus GN=Sptbn1 PE=1 SV=2 - [SPTB2_MOUSE]|Isoform 2 of Spectrin beta chain, non-erythrocytic 1 OS=Mus musculus GN=Sptbn1 - [SPTB2_MOUSE]	38	5	56	5	0	0.125108	0.0735945	0.0338262	0.0768582	0.188754	0.177517	0.132051	0.0795887	0.112702	0	0.0378387	0.0562484	0.0760008	0.0629333	0.529804	0.170014	0.067161	0	0	unknown	unknown	unknown	unknown	Endoplasmic reticulum/Golgi apparatus	0.181651	unclassified	unclassified	N									High Confidence
Q6PDQ2	CHD4_MOUSE	Chromodomain-helicase-DNA-binding protein 4 OS=Mus musculus GN=Chd4 PE=1 SV=1 - [CHD4_MOUSE]	38	38	47	46	0.0387476	0	0.00471235	0	0.00638789	0.0264074	0.108165	0.296286	0.247932	0.271362	0.0523471	0.00933199	0.0119289	0.0121955	0.0189365	0.0369241	0.117842	0.167858	0.476651	0.0959852	unknown	unknown	unknown	unknown	Nucleus - Chromatin	0.919824	Nucleus - Chromatin	Nucleus - Chromatin	N				NuRD complex		Prey	Prey	Prey
P11103	ADP-ribose	Poly [ADP-ribose] polymerase 1 OS=Mus musculus GN=Parp1 PE=1 SV=3 - [PARP1_MOUSE]	37	34	82	79	0.0302675	0.00790139	0.00795546	0.00419562	0.0114338	0.0318236	0.111841	0.302138	0.209335	0.283108	0.0611684	0.0231905	0.0242189	0.0226947	0.0289344	0.0514852	0.116566	0.181936	0.404826	0.0849792	unknown	unknown	unknown	unknown	Nucleus - Chromatin	0.925896	Nucleus - Chromatin	Nucleus - Chromatin	N
Q8K298	ANLN_MOUSE	Actin-binding protein anillin OS=Mus musculus GN=Anln PE=1 SV=2 - [ANLN_MOUSE]	37	38	80	63	0.035155	0.0847064	0.050781	0.0333558	0.0501078	0.0872192	0.129751	0.237905	0.0874987	0.20352	0.0375762	0.0891855	0.071123	0.0637955	0.0821261	0.101787	0.119559	0.151258	0.202308	0.0812809	unknown	unknown	unknown	unknown	Mitochondrion	0.208376	unclassified	unclassified	N
P14873	MAP1B_MOUSE	Microtubule-associated protein 1B OS=Mus musculus GN=Map1b PE=1 SV=2 - [MAP1B_MOUSE]	37	33	60	49	0.0812101	0.0367345	0.0277372	0.0136719	0.0250282	0.0493815	0.135028	0.278701	0.108088	0.24442	0.112906	0.0983143	0.10333	0.0847656	0.0745581	0.0935729	0.102439	0.136411	0.151004	0.0426992	unknown	unknown	unknown	unknown	Mitochondrion	0.201537	unclassified	unclassified	N		Microtubules
Q8BI84	MIA3_MOUSE	Melanoma inhibitory activity protein 3 OS=Mus musculus GN=Mia3 PE=1 SV=2 - [MIA3_MOUSE]	37	57	59	86	0	0.0412457	0.0498894	0.047971	0.121943	0.3157	0.157583	0.140179	0.00758235	0.117906	0.00210685	0.0346319	0.0712287	0.122089	0.192087	0.293183	0.161159	0.0913424	0.0104479	0.0217238	Endoplasmic reticulum/Golgi apparatus	Endoplasmic reticulum/Golgi apparatus	Endoplasmic reticulum/Golgi apparatus	Endoplasmic reticulum/Golgi apparatus	Endoplasmic reticulum/Golgi apparatus	1	Endoplasmic reticulum/Golgi apparatus	Endoplasmic reticulum/Golgi apparatus	N
Q3U1J4	DDB1_MOUSE	DNA damage-binding protein 1 OS=Mus musculus GN=Ddb1 PE=1 SV=2 - [DDB1_MOUSE]	37	29	53	40	0.451088	0.0784442	0.075118	0.0323385	0.0475675	0.0316475	0.0302252	0.0902401	0.0813389	0.0819924	0.398	0.0771735	0.0849141	0.0686735	0.0751431	0.0567527	0.0477292	0.0428862	0.102786	0.0459416	unknown	unknown	unknown	unknown	Proteasome	0.495025	unclassified	unclassified	N
Q9JLN9	MTOR_MOUSE	Serine/threonine-protein kinase mTOR OS=Mus musculus GN=Mtor PE=1 SV=2 - [MTOR_MOUSE]	37	50	47	62	0.0611278	0.169708	0.15537	0.0983743	0.142382	0.104648	0.04751	0.0966224	0.0237198	0.100537	0.0374671	0.113151	0.147676	0.176154	0.184467	0.132572	0.0667773	0.0365278	0.0263839	0.0788244	unknown	unknown	unknown	unknown	Plasma membrane	0.253197	unclassified	unclassified	N
P42932	TCPQ_MOUSE	T-complex protein 1 subunit theta OS=Mus musculus GN=Cct8 PE=1 SV=3 - [TCPQ_MOUSE]	36	31	76	76	0.446216	0.121654	0.105033	0.0490396	0.0751387	0.0483116	0.0232025	0.0432288	0.0221254	0.0660499	0.328992	0.104605	0.113217	0.0955657	0.102081	0.0724942	0.0430241	0.0227582	0.0266732	0.0905897	unknown	unknown	unknown	unknown	Cytosol	0.543085	unclassified	unclassified	N				CCT complex
P17426-2	AP2A1_MOUSE	Isoform B of AP-2 complex subunit alpha-1 OS=Mus musculus GN=Ap2a1 - [AP2A1_MOUSE]	36	24	65	52	0.0368112	0.20834	0.111899	0.0810369	0.139601	0.15384	0.101693	0.0739561	0.0309055	0.0619167	0.0303695	0.117043	0.105333	0.109827	0.140566	0.192952	0.169914	0.0430806	0.0330875	0.057827	unknown	unknown	unknown	unknown	Plasma membrane	0.214865	unclassified	unclassified	N	Vesicles - AP2
Q8CGC7	SYEP_MOUSE	Bifunctional glutamate/proline--tRNA ligase OS=Mus musculus GN=Eprs PE=1 SV=4 - [SYEP_MOUSE]	36	53	57	77	0.629507	0.0667229	0.0857694	0.0229303	0.0406413	0.0462399	0.0266671	0.0265335	0.0206733	0.0343148	0.422685	0.0711562	0.0938825	0.0742917	0.082531	0.0764293	0.0517475	0.0225809	0.0298505	0.0748451	unknown	unknown	unknown	unknown	Proteasome	0.801648	Proteasome	unclassified	Y								Prey
P09103	PDIA1_MOUSE	Protein disulfide-isomerase OS=Mus musculus GN=P4hb PE=1 SV=2 - [PDIA1_MOUSE]	35	36	105	117	0.0277376	0.0625191	0.0788975	0.0520048	0.133448	0.269429	0.131792	0.133009	0.00562447	0.105539	0.0258742	0.0562045	0.083662	0.116413	0.190909	0.261539	0.166168	0.0725489	0.00893437	0.017748	Endoplasmic reticulum/Golgi apparatus	Endoplasmic reticulum/Golgi apparatus	Endoplasmic reticulum/Golgi apparatus	Endoplasmic reticulum/Golgi apparatus	Endoplasmic reticulum/Golgi apparatus	1	Endoplasmic reticulum/Golgi apparatus	Endoplasmic reticulum/Golgi apparatus	N				Glucosidase II complex
Q78PY7	SND1_MOUSE	Staphylococcal nuclease domain-containing protein 1 OS=Mus musculus GN=Snd1 PE=1 SV=1 - [SND1_MOUSE]	35	36	79	79	0.0308241	0.0386109	0.0418559	0.0307272	0.0848598	0.199948	0.142287	0.157998	0.040344	0.232545	0.0193653	0.0408061	0.0547275	0.0653531	0.0941248	0.169191	0.148943	0.0791122	0.0482523	0.280124	unknown	unknown	unknown	unknown	60S Ribosome	0.339686	unclassified	unclassified	N									Non-Specific
P57780	ACTN4_MOUSE	Alpha-actinin-4 OS=Mus musculus GN=Actn4 PE=1 SV=1 - [ACTN4_MOUSE]	35	34	68	74	0.172623	0.266927	0.148963	0.0858164	0.142745	0.103682	0.0326802	0.0164971	0.0192438	0.0108223	0.174765	0.162148	0.13623	0.132416	0.149993	0.127441	0.0708657	0.0199466	0.0169288	0.00926536	unknown	Phenotype 9	Actin cytoskeleton	Actin cytoskeleton	Actin cytoskeleton	1	Actin cytoskeleton	Actin cytoskeleton	N
P08003	PDIA4_MOUSE	Protein disulfide-isomerase A4 OS=Mus musculus GN=Pdia4 PE=1 SV=3 - [PDIA4_MOUSE]	34	32	85	91	0.0246035	0.0596145	0.0663974	0.0510504	0.135779	0.277251	0.139125	0.131711	0.00556279	0.108906	0.0210165	0.0430336	0.0872489	0.119187	0.182512	0.287905	0.150434	0.0826837	0.00922456	0.0167533	Endoplasmic reticulum/Golgi apparatus	Endoplasmic reticulum/Golgi apparatus	Endoplasmic reticulum/Golgi apparatus	Endoplasmic reticulum/Golgi apparatus	Endoplasmic reticulum/Golgi apparatus	1	Endoplasmic reticulum/Golgi apparatus	Endoplasmic reticulum/Golgi apparatus	N
P14733	LMNB1_MOUSE	Lamin-B1 OS=Mus musculus GN=Lmnb1 PE=1 SV=3 - [LMNB1_MOUSE]	34	36	82	86	0.00611225	0.012916	0.0139152	0.00828208	0.0187524	0.0362928	0.114177	0.31618	0.176399	0.296973	0.00947856	0.028776	0.0398435	0.0581066	0.0831579	0.0820998	0.132034	0.22895	0.273673	0.0638801	unknown	unknown	unknown	unknown	Nucleus - Chromatin	0.668888	unclassified	Nucleus - Chromatin	N	Nucleus - Lamina
Q9JKR6	HYOU1_MOUSE	Hypoxia up-regulated protein 1 OS=Mus musculus GN=Hyou1 PE=1 SV=1 - [HYOU1_MOUSE]	34	33	75	76	0.0180738	0.0486902	0.0626612	0.0526972	0.125079	0.287154	0.164732	0.132077	0.00486841	0.103968	0.0191107	0.0473536	0.0866517	0.113088	0.183313	0.278172	0.163969	0.0817391	0.00634261	0.0202605	Endoplasmic reticulum/Golgi apparatus	Endoplasmic reticulum/Golgi apparatus	Endoplasmic reticulum/Golgi apparatus	Endoplasmic reticulum/Golgi apparatus	Endoplasmic reticulum/Golgi apparatus	1	Endoplasmic reticulum/Golgi apparatus	Endoplasmic reticulum/Golgi apparatus	N
Q01853	TERA_MOUSE	Transitional endoplasmic reticulum ATPase OS=Mus musculus GN=Vcp PE=1 SV=4 - [TERA_MOUSE]	34	34	72	72	0.477851	0.084309	0.0982947	0.0431559	0.0931702	0.0833486	0.0318984	0.0360477	0.0215712	0.0303529	0.400195	0.0874211	0.104884	0.0958966	0.103057	0.090321	0.0474366	0.0245023	0.0294642	0.0168218	unknown	unknown	unknown	unknown	Cytosol	0.659352	unclassified	Cytosol	N
Q64737	PUR2_MOUSE	Trifunctional purine biosynthetic protein adenosine-3 OS=Mus musculus GN=Gart PE=2 SV=3 - [PUR2_MOUSE]	34	26	67	52	0.445601	0.15393	0.128785	0.0564594	0.0745345	0.0463592	0.0197834	0.0304874	0.0116958	0.0323634	0.412023	0.100739	0.117635	0.101103	0.0970306	0.0607014	0.0362796	0.0185466	0.0178338	0.0381077	unknown	Phenotype 5	unknown	unknown	Cytosol	0.889799	Cytosol	Cytosol	Y									Non-Specific
Q8K2Z4	CND1_MOUSE	Condensin complex subunit 1 OS=Mus musculus GN=Ncapd2 PE=1 SV=2 - [CND1_MOUSE]	34	34	47	48	0.112175	0.0364837	0.0298284	0.0181023	0.0316433	0.0457559	0.0721815	0.283922	0.101914	0.267993	0.0851601	0.0543665	0.0532984	0.049918	0.0693496	0.0804381	0.12364	0.158128	0.182839	0.142863	unknown	unknown	unknown	unknown	Nucleus - Chromatin	0.281233	unclassified	unclassified	N				13S condensin complex
P26041	MOES_MOUSE	Moesin OS=Mus musculus GN=Msn PE=1 SV=3 - [MOES_MOUSE]	33	31	75	58	0.0170879	0.341417	0.225202	0.124272	0.156507	0.0736252	0.0235906	0.0183302	0.00773001	0.0122386	0.0212705	0.237136	0.162502	0.18707	0.169924	0.111826	0.0536904	0.01934	0.0185303	0.0187119	Plasma membrane	Plasma membrane	Plasma membrane	Plasma membrane	Plasma membrane	1	Plasma membrane	Plasma membrane	N
Q8K411-2	PREP_MOUSE	Isoform 2 of Presequence protease, mitochondrial OS=Mus musculus GN=Pitrm1 - [PREP_MOUSE]	33	37	60	60	0.00139673	0.0164444	0.0161407	0.0129611	0.0284315	0.0939559	0.322979	0.252445	0.021472	0.233774	0.00346019	0.0117231	0.0149784	0.0187945	0.0293232	0.10085	0.373753	0.276135	0.0323633	0.13862	unknown	Mitochondrion	unknown	Mitochondrion	Mitochondrion	1	Mitochondrion	Mitochondrion	N
P28660	NCKP1_MOUSE	Nck-associated protein 1 OS=Mus musculus GN=Nckap1 PE=1 SV=2 - [NCKP1_MOUSE]	33	36	59	56	0.0332659	0.329807	0.183616	0.120801	0.145593	0.0862003	0.0333702	0.0291762	0.0126046	0.025565	0.026081	0.22684	0.158737	0.167622	0.153027	0.111129	0.0615731	0.0253722	0.033016	0.036602	Plasma membrane	Plasma membrane	Plasma membrane	Plasma membrane	Plasma membrane	1	Plasma membrane	Plasma membrane	N
Q6GQT9	NOMO1_MOUSE	Nodal modulator 1 OS=Mus musculus GN=Nomo1 PE=1 SV=1 - [NOMO1_MOUSE]	33	39	58	64	0	0.038534	0.0482277	0.0365736	0.10735	0.257486	0.162533	0.179886	0.0258151	0.143595	0.00117363	0.0416127	0.0666438	0.102317	0.148861	0.266911	0.204372	0.0994823	0.0367017	0.0319248	unknown	Endoplasmic reticulum/Golgi apparatus	unknown	unknown	Endoplasmic reticulum/Golgi apparatus	0.943087	Endoplasmic reticulum/Golgi apparatus	Endoplasmic reticulum/Golgi apparatus	Y
P63017	HSP7C_MOUSE	Heat shock cognate 71 kDa protein OS=Mus musculus GN=Hspa8 PE=1 SV=1 - [HSP7C_MOUSE]	32	26	91	87	0.466714	0.123542	0.100561	0.0440033	0.0729893	0.0476897	0.0207006	0.0335914	0.0538622	0.0363467	0.365943	0.101193	0.109213	0.0981808	0.100072	0.0782552	0.0430768	0.0242137	0.0530565	0.0267965	unknown	unknown	unknown	unknown	Cytosol	0.712598	unclassified	Cytosol	N
Q3V3R1	C1TM_MOUSE	Monofunctional C1-tetrahydrofolate synthase, mitochondrial OS=Mus musculus GN=Mthfd1l PE=1 SV=2 - [C1TM_MOUSE]	32	36	89	99	0	0.0129695	0.0151157	0.0135945	0.0302053	0.0910474	0.306971	0.27366	0.0174693	0.238967	0.00110677	0.0103191	0.0145937	0.0194065	0.026626	0.104843	0.337276	0.324325	0.0255299	0.135974	Mitochondrion	Mitochondrion	Mitochondrion	Mitochondrion	Mitochondrion	1	Mitochondrion	Mitochondrion	N
P35564	CALX_MOUSE	Calnexin OS=Mus musculus GN=Canx PE=1 SV=1 - [CALX_MOUSE]	32	30	83	75	0	0.0751181	0.0699793	0.0535434	0.127757	0.234594	0.14405	0.158167	0.00485144	0.131939	0.00219522	0.0774294	0.0971427	0.128578	0.187619	0.235345	0.14326	0.0960414	0.00990149	0.0224871	Endoplasmic reticulum/Golgi apparatus	Endoplasmic reticulum/Golgi apparatus	Endoplasmic reticulum/Golgi apparatus	Endoplasmic reticulum/Golgi apparatus	Endoplasmic reticulum/Golgi apparatus	1	Endoplasmic reticulum/Golgi apparatus	Endoplasmic reticulum/Golgi apparatus	N				Glucosidase II complex					Non-Specific
P26040	EZRI_MOUSE	Ezrin OS=Mus musculus GN=Ezr PE=1 SV=3 - [EZRI_MOUSE]	32	27	76	77	0.0197664	0.300678	0.193532	0.121439	0.150968	0.0918322	0.0389683	0.0366145	0.0195191	0.0266824	0.0200857	0.218645	0.178242	0.167293	0.159114	0.116215	0.0600848	0.0259786	0.0331244	0.0212183	Plasma membrane	Plasma membrane	Plasma membrane	Plasma membrane	Plasma membrane	1	Plasma membrane	Plasma membrane	N
Q91V92	ACLY_MOUSE	ATP-citrate synthase OS=Mus musculus GN=Acly PE=1 SV=1 - [ACLY_MOUSE]	32	37	62	65	0.416312	0.146991	0.117883	0.0567438	0.0729137	0.044599	0.0226447	0.0417125	0.0274391	0.0527607	0.354788	0.097495	0.112542	0.0974845	0.0936492	0.0667491	0.0395886	0.0192079	0.0539242	0.0645713	unknown	unknown	unknown	unknown	Cytosol	0.781354	unclassified	Cytosol	N
Q6P9P6	KIF11_MOUSE	Kinesin-like protein KIF11 OS=Mus musculus GN=Kif11 PE=2 SV=1 - [KIF11_MOUSE]	32	34	61	57	0.0670093	0.0417178	0.0351421	0.0190788	0.0363809	0.084189	0.136478	0.26827	0.0756158	0.236118	0.0541917	0.0477065	0.0490284	0.0493378	0.0641189	0.108818	0.157935	0.154457	0.1756	0.138806	unknown	unknown	unknown	unknown	Peroxisome	0.361162	unclassified	unclassified	N		Kinesins
Q8BKG3	PTK7_MOUSE	Inactive tyrosine-protein kinase 7 OS=Mus musculus GN=Ptk7 PE=1 SV=1 - [PTK7_MOUSE]	32	31	60	54	0.000611754	0.29272	0.191856	0.115043	0.180695	0.105745	0.0460922	0.0389914	0.00176231	0.0264832	0.00501757	0.20912	0.154324	0.158056	0.179986	0.14608	0.101179	0.0278395	0.0105553	0.00784246	Plasma membrane	Plasma membrane	Plasma membrane	Plasma membrane	Plasma membrane	1	Plasma membrane	Plasma membrane	N									Non-Specific
Q9CQN1	TRAP1_MOUSE	Heat shock protein 75 kDa, mitochondrial OS=Mus musculus GN=Trap1 PE=1 SV=1 - [TRAP1_MOUSE]	32	26	57	50	0.00141366	0.0160546	0.0180448	0.0133959	0.0351977	0.0867972	0.217949	0.323614	0.0101059	0.277427	0.00242547	0.0117605	0.015713	0.0199558	0.0284919	0.103803	0.370855	0.288622	0.0190167	0.139358	Mitochondrion	Mitochondrion	Mitochondrion	Mitochondrion	Mitochondrion	1	Mitochondrion	Mitochondrion	N
Q02053	UBA1_MOUSE	Ubiquitin-like modifier-activating enzyme 1 OS=Mus musculus GN=Uba1 PE=1 SV=1 - [UBA1_MOUSE]	32	35	56	65	0.604174	0.100962	0.112261	0.0438979	0.0563607	0.0317688	0.0110008	0.0152443	0.00989679	0.0144335	0.517678	0.0776544	0.113581	0.0813991	0.0824976	0.0509395	0.0267258	0.01333	0.0161882	0.0200062	unknown	Phenotype 5	unknown	unknown	Cytosol	0.622529	unclassified	Cytosol	Y									High Confidence
P39447	ZO1_MOUSE	Tight junction protein ZO-1 OS=Mus musculus GN=Tjp1 PE=1 SV=2 - [ZO1_MOUSE]	32	42	53	65	0.0369304	0.199071	0.130288	0.082652	0.119446	0.15324	0.0968536	0.0655515	0.0603726	0.0555954	0.0308474	0.124472	0.110044	0.104005	0.122518	0.201378	0.143545	0.047696	0.0595249	0.0559699	unknown	unknown	unknown	unknown	Plasma membrane	0.230352	unclassified	unclassified	N									Non-Specific
P80314	TCPB_MOUSE	T-complex protein 1 subunit beta OS=Mus musculus GN=Cct2 PE=1 SV=4 - [TCPB_MOUSE]	32	28	52	54	0.415992	0.131505	0.109256	0.0492678	0.0704861	0.0428955	0.0186774	0.0569122	0.0215607	0.0834475	0.299714	0.105098	0.104584	0.0896499	0.0974037	0.0725266	0.0443708	0.0263754	0.0319516	0.128325	unknown	unknown	unknown	unknown	Cytosol	0.36192	unclassified	unclassified	N				CCT complex
P23249	MOV10_MOUSE	Putative helicase MOV-10 OS=Mus musculus GN=Mov10 PE=1 SV=2 - [MOV10_MOUSE]	32	26	50	41	0.146182	0.0314573	0.0376402	0.0171032	0.0343226	0.077362	0.100591	0.187028	0.127956	0.240357	0.0914686	0.0276131	0.0375646	0.0381468	0.0551561	0.0894554	0.130062	0.0920702	0.115989	0.322475	unknown	unknown	unknown	unknown	60S Ribosome	0.568509	60S Ribosome	unclassified	Y				P-body			Prey
P08775	RPB1_MOUSE	DNA-directed RNA polymerase II subunit RPB1 OS=Mus musculus GN=Polr2a PE=1 SV=3 - [RPB1_MOUSE]	32	24	44	32	0.230735	0.0111239	0.027996	0.00473191	0.0168208	0.0277244	0.0674916	0.199509	0.219995	0.193872	0.255962	0.0259787	0.0410899	0.0279107	0.0312353	0.044606	0.059934	0.0780531	0.284264	0.150966	unknown	unknown	unknown	unknown	Nucleus - Non-chromatin	0.474801	unclassified	unclassified	N							Prey
Q3UIL6-2	PKHA7_MOUSE	Isoform 2 of Pleckstrin homology domain-containing family A member 7 OS=Mus musculus GN=Plekha7 - [PKHA7_MOUSE]	32	35	44	49	0.0329705	0.18566	0.12771	0.0761159	0.125826	0.144112	0.0969989	0.0909961	0.0473761	0.0722341	0.0273641	0.121892	0.0964777	0.0920453	0.114573	0.179522	0.191187	0.0525186	0.0577612	0.0666598	unknown	unknown	unknown	unknown	Endoplasmic reticulum/Golgi apparatus	0.226905	unclassified	unclassified	N
Q03265	ATPA_MOUSE	ATP synthase subunit alpha, mitochondrial OS=Mus musculus GN=Atp5a1 PE=1 SV=1 - [ATPA_MOUSE]	31	35	108	139	0	0.0160951	0.0226093	0.0140166	0.0354493	0.0935766	0.260918	0.247895	0.0757584	0.233681	0.000654631	0.0128953	0.0128128	0.0180658	0.0258721	0.0864068	0.3377	0.287463	0.0877784	0.130352	Mitochondrion	Mitochondrion	Mitochondrion	Mitochondrion	Mitochondrion	1	Mitochondrion	Mitochondrion	N				ATP synthase
Q91YQ5	RPN1_MOUSE	Dolichyl-diphosphooligosaccharide--protein glycosyltransferase subunit 1 OS=Mus musculus GN=Rpn1 PE=2 SV=1 - [RPN1_MOUSE]	31	30	69	57	0	0.0401177	0.0542556	0.0370767	0.101048	0.220267	0.14629	0.193605	0.0425566	0.164784	0.0010007	0.0459902	0.079453	0.103615	0.146166	0.227761	0.189076	0.116745	0.060498	0.0296952	Endoplasmic reticulum/Golgi apparatus	Endoplasmic reticulum/Golgi apparatus	Endoplasmic reticulum/Golgi apparatus	Endoplasmic reticulum/Golgi apparatus	Endoplasmic reticulum/Golgi apparatus	1	Endoplasmic reticulum/Golgi apparatus	Endoplasmic reticulum/Golgi apparatus	N				Oligosacchyltransferase complex (OST)
P37913	DNLI1_MOUSE	DNA ligase 1 OS=Mus musculus GN=Lig1 PE=1 SV=2 - [DNLI1_MOUSE]	31	23	59	34	0.189384	0.00977506	0.0233149	0	0.00958685	0.027856	0.0997734	0.296099	0.0737914	0.270418	0.306065	0.0243494	0.0444473	0.0242197	0.0302898	0.0464427	0.0851612	0.213572	0.114061	0.111393	unknown	unknown	unknown	unknown	Mitochondrion	0.256676	unclassified	unclassified	N
Q60864	STIP1_MOUSE	Stress-induced-phosphoprotein 1 OS=Mus musculus GN=Stip1 PE=1 SV=1 - [STIP1_MOUSE]	31	35	59	68	0.580946	0.114498	0.10251	0.046185	0.0568869	0.047301	0.0173358	0.0142134	0.0088321	0.011293	0.456427	0.10752	0.121433	0.0938644	0.0946996	0.0594795	0.0320612	0.0111607	0.0131177	0.0102369	unknown	Phenotype 5	unknown	unknown	Cytosol	0.776993	unclassified	Cytosol	N									High Confidence
Q8BK67	RCC2_MOUSE	Protein RCC2 OS=Mus musculus GN=Rcc2 PE=2 SV=1 - [RCC2_MOUSE]	31	21	57	37	0.0914301	0.0190591	0.023677	0.00815684	0.0204034	0.0348254	0.0872801	0.281966	0.18038	0.252823	0.0975037	0.0270202	0.0364009	0.0318829	0.0386113	0.0541206	0.0909064	0.127894	0.359018	0.136643	unknown	Phenotype 1	Nucleus - Chromatin	Nucleus - Chromatin	Nucleus - Chromatin	1	Nucleus - Chromatin	Nucleus - Chromatin	N
Q61191	HCFC1_MOUSE	Host cell factor 1 OS=Mus musculus GN=Hcfc1 PE=1 SV=2 - [HCFC1_MOUSE]	31	30	52	44	0.154662	0.0134222	0.0201485	0.00362432	0.0150174	0.0292493	0.0730971	0.204194	0.277632	0.208954	0.13807	0.0163238	0.0244324	0.0194569	0.0238907	0.037293	0.0679782	0.0888283	0.41242	0.171307	unknown	unknown	unknown	unknown	Nucleus - Chromatin	0.475046	unclassified	unclassified	N						Prey	Prey
P27546	MAP4_MOUSE	Microtubule-associated protein 4 OS=Mus musculus GN=Map4 PE=1 SV=3 - [MAP4_MOUSE]	31	36	46	53	0.137248	0.0602572	0.0495924	0.0227675	0.0414803	0.0605348	0.0980381	0.244195	0.0824498	0.203436	0.160696	0.0878851	0.0837163	0.0734366	0.0834766	0.0744575	0.0844003	0.101038	0.162246	0.0886468	unknown	60S Ribosome	unknown	unknown	60S Ribosome	0.195262	unclassified	unclassified	N		Microtubules
Q3U7R1	ESYT1_MOUSE	Extended synaptotagmin-1 OS=Mus musculus GN=Esyt1 PE=2 SV=2 - [ESYT1_MOUSE]	31	29	43	35	0	0.0546929	0.0705215	0.0646822	0.213098	0.221467	0.0976925	0.15464	0.00421099	0.118995	0.00452599	0.0721552	0.0895941	0.13855	0.215159	0.208738	0.163565	0.0679776	0.0164351	0.0232999	unknown	Endoplasmic reticulum/Golgi apparatus	unknown	unknown	Endoplasmic reticulum/Golgi apparatus	0.801428	unclassified	Endoplasmic reticulum/Golgi apparatus	N
Q7TMY8	HUWE1_MOUSE	E3 ubiquitin-protein ligase HUWE1 OS=Mus musculus GN=Huwe1 PE=1 SV=5 - [HUWE1_MOUSE]	31	50	43	67	0.573449	0.0880286	0.101087	0.0401779	0.0514817	0.0501515	0.023919	0.0232572	0.0148563	0.0335918	0.431182	0.0998189	0.108327	0.0887588	0.093195	0.0614033	0.0396646	0.0198451	0.0242208	0.0335841	unknown	Phenotype 5	Cytosol	Cytosol	Cytosol	1	Cytosol	Cytosol	N
P33174	KIF4_MOUSE	Chromosome-associated kinesin KIF4 OS=Mus musculus GN=Kif4 PE=2 SV=3 - [KIF4_MOUSE]	31	24	42	29	0.0134824	0.0190546	0.0171623	0.00894583	0.0173639	0.0364689	0.128619	0.280048	0.202682	0.276173	0.0204281	0.0133916	0.0206126	0.0230481	0.0250765	0.0610407	0.109142	0.256234	0.366301	0.104726	unknown	Phenotype 1	Nucleus - Chromatin	Nucleus - Chromatin	Nucleus - Chromatin	1	Nucleus - Chromatin	Nucleus - Chromatin	N
Q9EPU0	RENT1_MOUSE	Regulator of nonsense transcripts 1 OS=Mus musculus GN=Upf1 PE=1 SV=2 - [RENT1_MOUSE]	31	31	42	45	0.272173	0.0941898	0.0885084	0.0406595	0.0586356	0.0619615	0.0505972	0.114268	0.0742091	0.144798	0.180009	0.0771351	0.0838572	0.0742371	0.0805125	0.0761158	0.0740846	0.052483	0.097729	0.203837	unknown	unknown	unknown	unknown	60S Ribosome	0.400868	unclassified	unclassified	N				P-body
P27773	PDIA3_MOUSE	Protein disulfide-isomerase A3 OS=Mus musculus GN=Pdia3 PE=1 SV=2 - [PDIA3_MOUSE]	30	32	96	111	0.0259628	0.0655371	0.0655461	0.05666	0.146042	0.24244	0.134115	0.139553	0.00468933	0.119454	0.0229405	0.0554967	0.0934821	0.12368	0.188874	0.254363	0.15255	0.0806051	0.00948066	0.0185284	Endoplasmic reticulum/Golgi apparatus	Endoplasmic reticulum/Golgi apparatus	Endoplasmic reticulum/Golgi apparatus	Endoplasmic reticulum/Golgi apparatus	Endoplasmic reticulum/Golgi apparatus	1	Endoplasmic reticulum/Golgi apparatus	Endoplasmic reticulum/Golgi apparatus	N
Q9D8E6	RL4_MOUSE	60S ribosomal protein L4 OS=Mus musculus GN=Rpl4 PE=1 SV=3 - [RL4_MOUSE]	30	25	70	63	0.171126	0.0552691	0.0538695	0.0345482	0.0711271	0.120591	0.0844374	0.108876	0.0890339	0.211122	0.100415	0.0438678	0.0606895	0.065667	0.0851272	0.124621	0.103064	0.0624405	0.0636572	0.290451	60S Ribosome	60S Ribosome	60S Ribosome	60S Ribosome	60S Ribosome	1	60S Ribosome	60S Ribosome	N
O88477	IF2B1_MOUSE	Insulin-like growth factor 2 mRNA-binding protein 1 OS=Mus musculus GN=Igf2bp1 PE=1 SV=1 - [IF2B1_MOUSE]	30	24	65	68	0.153137	0.0345465	0.03956	0.0175739	0.0416145	0.0900917	0.110274	0.159919	0.152733	0.200551	0.104801	0.0268651	0.0423841	0.0424221	0.0519044	0.091506	0.111465	0.0830323	0.137214	0.308405	unknown	unknown	unknown	unknown	60S Ribosome	0.606741	60S Ribosome	60S Ribosome	N								Prey
P11688	ITA5_MOUSE	Integrin alpha-5 OS=Mus musculus GN=Itga5 PE=1 SV=3 - [ITA5_MOUSE]	30	25	59	47	0	0.326325	0.211756	0.114106	0.166524	0.102717	0.0408846	0.0233172	0	0.0143702	0.00334303	0.21594	0.161606	0.168671	0.19052	0.142086	0.0847248	0.0234749	0.00437414	0.00526012	Plasma membrane	Plasma membrane	Plasma membrane	Plasma membrane	Plasma membrane	1	Plasma membrane	Plasma membrane	N									Non-Specific
Q99NB9	SF3B1_MOUSE	Splicing factor 3B subunit 1 OS=Mus musculus GN=Sf3b1 PE=1 SV=1 - [SF3B1_MOUSE]	30	36	55	63	0.220455	0.00849389	0.0240498	0.00488198	0.0117452	0.0183184	0.0340151	0.0798277	0.381141	0.217071	0.138228	0.011133	0.0203083	0.0129281	0.0158218	0.0221836	0.0290509	0.032075	0.283394	0.434877	unknown	unknown	unknown	unknown	Nucleus - Non-chromatin	0.828566	unclassified	Nucleus - Non-chromatin	N				Spliceosome					Non-Specific
Q69ZN7;Q69ZN7-2	MYOF_MOUSE	Myoferlin OS=Mus musculus GN=Myof PE=1 SV=2 - [MYOF_MOUSE]|Isoform 2 of Myoferlin OS=Mus musculus GN=Myof - [MYOF_MOUSE]	30	5	54	7	0	0.0738607	0.189513	0.159186	0.286821	0.144531	0.0583896	0.0494494	0	0.0382489	0	0.0327134	0.131632	0.251473	0.327759	0.161296	0.0659935	0.0291329	0	0	unknown	unknown	unknown	unknown	Lysosome	0.753466	Lysosome	Lysosome	N									High Confidence
Q8BGQ7	SYAC_MOUSE	Alanine--tRNA ligase, cytoplasmic OS=Mus musculus GN=Aars PE=1 SV=1 - [SYAC_MOUSE]	30	30	50	54	0.480291	0.14822	0.131056	0.0613852	0.0784871	0.0447432	0.0162257	0.0173058	0.00606493	0.0162223	0.414922	0.108964	0.125511	0.10285	0.107239	0.0606235	0.0364857	0.0143813	0.0130355	0.0159877	unknown	Phenotype 5	unknown	unknown	Cytosol	0.901446	Cytosol	Cytosol	Y
Q3URK3	TET1_MOUSE	Methylcytosine dioxygenase TET1 OS=Mus musculus GN=Tet1 PE=1 SV=2 - [TET1_MOUSE]	30	25	48	35	0.0386205	0	0.00307931	0	0.00553566	0.0280355	0.128827	0.275341	0.239899	0.280663	0.0512006	0.0037836	0.00732347	0.00790303	0.0111578	0.0414226	0.0918203	0.207363	0.440202	0.137824	unknown	Phenotype 1	unknown	unknown	Nucleus - Chromatin	0.915446	Nucleus - Chromatin	Nucleus - Chromatin	N					Pluripotency		Prey
Q811D0-3	DLG1_MOUSE	Isoform 3 of Disks large homolog 1 OS=Mus musculus GN=Dlg1 - [DLG1_MOUSE]	30	31	47	49	0.0096367	0.276878	0.175197	0.108666	0.147251	0.1227	0.0608983	0.0523661	0.0178389	0.0285678	0.00738557	0.188199	0.13678	0.146578	0.175619	0.160945	0.115898	0.0305723	0.0193325	0.0186904	unknown	Plasma membrane	unknown	unknown	Plasma membrane	0.848178	Plasma membrane	Plasma membrane	N
P25976	UBF1_MOUSE	Nucleolar transcription factor 1 OS=Mus musculus GN=Ubtf PE=1 SV=1 - [UBF1_MOUSE]	30	33	46	55	0.0159245	0.00320611	0.00450256	0.00286196	0.0134724	0.0358525	0.134439	0.335474	0.142461	0.311806	0.0165019	0.00837503	0.0209511	0.0293163	0.0379338	0.0688645	0.160975	0.252636	0.297975	0.106472	unknown	unknown	unknown	unknown	Nucleus - Chromatin	0.747656	unclassified	Nucleus - Chromatin	N							Prey
Q8K224	NAT10_MOUSE	N-acetyltransferase 10 OS=Mus musculus GN=Nat10 PE=2 SV=1 - [NAT10_MOUSE]	30	32	42	44	0.15531	0.0125863	0.0221407	0.00613486	0.0186261	0.0243433	0.0475031	0.15884	0.358683	0.195833	0.10032	0.0113457	0.0255556	0.024142	0.0304619	0.0371772	0.0490328	0.045189	0.359067	0.317708	unknown	Phenotype 2	Nucleus - Non-chromatin	Nucleus - Non-chromatin	Nucleus - Non-chromatin	1	Nucleus - Non-chromatin	Nucleus - Non-chromatin	N
A2A8L5	PTPRF_MOUSE	Receptor-type tyrosine-protein phosphatase F OS=Mus musculus GN=Ptprf PE=1 SV=1 - [PTPRF_MOUSE]	30	50	38	64	0	0.234849	0.216333	0.119157	0.215461	0.108683	0.0378529	0.0417504	0	0.0259128	0.00594407	0.171567	0.133722	0.169195	0.197386	0.162979	0.105054	0.0296477	0.0119863	0.0125192	unknown	Plasma membrane	unknown	unknown	Plasma membrane	0.862834	Plasma membrane	Plasma membrane	Y
Q91ZX7	LRP1_MOUSE	Prolow-density lipoprotein receptor-related protein 1 OS=Mus musculus GN=Lrp1 PE=1 SV=1 - [LRP1_MOUSE]	30	32	32	36	0.00781361	0.0670825	0.117819	0.121495	0.40135	0.157914	0.0570077	0.0386759	0	0.0308433	0.00331415	0.0450443	0.0798677	0.168662	0.305786	0.243267	0.104924	0.0331032	0.00807008	0.00796165	unknown	unknown	unknown	unknown	Endosome	0.593614	Endosome	Endosome	N
Q03145	EPHA2_MOUSE	Ephrin type-A receptor 2 OS=Mus musculus GN=Epha2 PE=1 SV=3 - [EPHA2_MOUSE]	29	26	66	48	0	0.298791	0.204704	0.13327	0.174455	0.101654	0.042588	0.0269162	0.00325711	0.0143632	0.00211909	0.190073	0.163477	0.191602	0.186383	0.155606	0.0746999	0.021507	0.00895992	0.00557302	Plasma membrane	Plasma membrane	Plasma membrane	Plasma membrane	Plasma membrane	1	Plasma membrane	Plasma membrane	N									High Confidence
Q8BKC5	IPO5_MOUSE	Importin-5 OS=Mus musculus GN=Ipo5 PE=1 SV=3 - [IPO5_MOUSE]	29	39	64	81	0.574032	0.0875865	0.0914383	0.0436133	0.0528593	0.046545	0.0223911	0.0285736	0.0260816	0.026879	0.430713	0.0911771	0.120481	0.0908446	0.0906508	0.0696493	0.0352243	0.0207123	0.0255113	0.0250363	unknown	Phenotype 5	unknown	unknown	Proteasome	0.462909	unclassified	unclassified	N			Importin	Importin					High Confidence
P46460	NSF_MOUSE	Vesicle-fusing ATPase OS=Mus musculus GN=Nsf PE=1 SV=2 - [NSF_MOUSE]	29	32	62	50	0.0381642	0.117317	0.0991328	0.0774556	0.145261	0.116248	0.0801444	0.153023	0.0181264	0.155127	0.0382268	0.102195	0.0988311	0.124222	0.149601	0.125883	0.0866257	0.0777607	0.0222498	0.174405	unknown	unknown	unknown	unknown	Endoplasmic reticulum/Golgi apparatus	0.29365	unclassified	unclassified	N									High Confidence
P26043	RADI_MOUSE	Radixin OS=Mus musculus GN=Rdx PE=1 SV=3 - [RADI_MOUSE]	29	24	61	51	0.0282717	0.314906	0.201167	0.124002	0.158204	0.080618	0.0288785	0.0289509	0.0166884	0.0183136	0.0282505	0.219704	0.174458	0.172312	0.160539	0.116069	0.0577281	0.0196502	0.0313016	0.019986	Plasma membrane	Plasma membrane	Plasma membrane	Plasma membrane	Plasma membrane	1	Plasma membrane	Plasma membrane	N
Q8CAQ8;Q8CAQ8-3	IMMT_MOUSE	Mitochondrial inner membrane protein OS=Mus musculus GN=Immt PE=1 SV=1 - [IMMT_MOUSE]|Isoform 2 of Mitochondrial inner membrane protein OS=Mus musculus GN=Immt - [IMMT_MOUSE]|Isoform 3 of Mitochondrial inner membrane protein OS=Mus musculus GN=Immt - [IMMT_MOUSE]	29	1	49	1	0	0.00636859	0.0114232	0.00923027	0.0260917	0.0883488	0.231173	0.279208	0.0890476	0.259109	0	0.0335597	0.068455	0.169746	0.285508	0.222061	0.154163	0.0222618	0.0442453	0	unknown	unknown	unknown	unknown	Endoplasmic reticulum/Golgi apparatus	0.263091	unclassified	unclassified	N
Q6P5F9	XPO1_MOUSE	Exportin-1 OS=Mus musculus GN=Xpo1 PE=1 SV=1 - [XPO1_MOUSE]	29	24	47	42	0.52569	0.0383181	0.057061	0.0208306	0.0323863	0.0282682	0.0304068	0.0643765	0.127314	0.075349	0.483283	0.0510176	0.0776968	0.0533217	0.0520181	0.0473976	0.0316767	0.0292447	0.112044	0.0623002	unknown	unknown	unknown	unknown	Proteasome	0.384986	unclassified	unclassified	N			Exportin	Exportin				Prey
Q6A026	PDS5A_MOUSE	Sister chromatid cohesion protein PDS5 homolog A OS=Mus musculus GN=Pds5a PE=3 SV=3 - [PDS5A_MOUSE]	29	30	42	36	0.0716461	0.00741705	0.00799856	0.00385416	0.013374	0.0299786	0.10006	0.306152	0.195362	0.264157	0.0856095	0.0171452	0.0218218	0.0213869	0.0317422	0.0482258	0.0957629	0.143398	0.388169	0.146739	unknown	Phenotype 1	Nucleus - Chromatin	Nucleus - Chromatin	Nucleus - Chromatin	1	Nucleus - Chromatin	Nucleus - Chromatin	N				Cohesin complex
Q8CIE6	COPA_MOUSE	Coatomer subunit alpha OS=Mus musculus GN=Copa PE=1 SV=2 - [COPA_MOUSE]	29	28	41	43	0.29606	0.0502174	0.0625448	0.0394377	0.0871728	0.112459	0.0808843	0.12464	0.0278404	0.118744	0.166386	0.0540877	0.0749067	0.0855759	0.130297	0.172051	0.116885	0.0865766	0.0317704	0.0814637	unknown	unknown	unknown	unknown	Endoplasmic reticulum/Golgi apparatus	0.284132	unclassified	unclassified	N	Vesicles - COP I
P70227	ITPR3_MOUSE	Inositol 1,4,5-trisphosphate receptor type 3 OS=Mus musculus GN=Itpr3 PE=1 SV=3 - [ITPR3_MOUSE]	29	51	36	66	0	0.0647888	0.0791807	0.0553035	0.146201	0.275167	0.12471	0.11706	0.0311678	0.106422	0.00440965	0.0544591	0.0825771	0.133023	0.196019	0.251606	0.153774	0.0739076	0.0308217	0.0194026	Endoplasmic reticulum/Golgi apparatus	Endoplasmic reticulum/Golgi apparatus	Endoplasmic reticulum/Golgi apparatus	Endoplasmic reticulum/Golgi apparatus	Endoplasmic reticulum/Golgi apparatus	1	Endoplasmic reticulum/Golgi apparatus	Endoplasmic reticulum/Golgi apparatus	N
Q8BX70-3	VP13C_MOUSE	Isoform 3 of Vacuolar protein sorting-associated protein 13C OS=Mus musculus GN=Vps13c - [VP13C_MOUSE]	29	54	31	69	0.0360402	0.174722	0.146791	0.10433	0.158544	0.109856	0.0611925	0.112473	0	0.0960507	0.0235897	0.0963726	0.142519	0.194572	0.197145	0.159232	0.0629198	0.0534773	0.0185164	0.0516562	unknown	unknown	unknown	unknown	Plasma membrane	0.338324	unclassified	unclassified	Y
Q8VDN2	AT1A1_MOUSE	Sodium/potassium-transporting ATPase subunit alpha-1 OS=Mus musculus GN=Atp1a1 PE=1 SV=1 - [AT1A1_MOUSE]	28	28	73	93	0.000900809	0.290419	0.178708	0.106818	0.173819	0.121827	0.0549258	0.0410142	0.00355374	0.0280153	0.00165181	0.194106	0.148112	0.151267	0.176736	0.177875	0.110905	0.0296787	0.00517181	0.00449733	Plasma membrane	Plasma membrane	Plasma membrane	Plasma membrane	Plasma membrane	1	Plasma membrane	Plasma membrane	N
Q8BMK4	CKAP4_MOUSE	Cytoskeleton-associated protein 4 OS=Mus musculus GN=Ckap4 PE=2 SV=2 - [CKAP4_MOUSE]	28	27	72	65	0	0.0263167	0.0336528	0.0327016	0.0874087	0.275638	0.206046	0.161768	0.0368562	0.139612	0.00122543	0.0278868	0.0566629	0.0855579	0.14149	0.273028	0.224004	0.108854	0.0505438	0.0307474	unknown	unknown	unknown	unknown	Endoplasmic reticulum/Golgi apparatus	0.877904	unclassified	Endoplasmic reticulum/Golgi apparatus	N
P80313	TCPH_MOUSE	T-complex protein 1 subunit eta OS=Mus musculus GN=Cct7 PE=1 SV=1 - [TCPH_MOUSE]	28	24	60	67	0.415253	0.102601	0.0960235	0.048054	0.065193	0.052988	0.0271788	0.0662938	0.0232166	0.103198	0.287121	0.0963043	0.10643	0.0896981	0.0956708	0.070796	0.0461189	0.0317959	0.0266972	0.149367	unknown	unknown	unknown	unknown	Proteasome	0.248257	unclassified	unclassified	N				CCT complex
Q9D0E1-2	HNRPM_MOUSE	Isoform 2 of Heterogeneous nuclear ribonucleoprotein M OS=Mus musculus GN=Hnrnpm - [HNRPM_MOUSE]	28	27	58	58	0.130648	0.0127926	0.0209965	0.00771644	0.02091	0.0297632	0.0448509	0.081511	0.480413	0.170398	0.0874971	0.0176526	0.0267092	0.0238833	0.0330071	0.0409396	0.0508172	0.0371293	0.424207	0.258158	unknown	Phenotype 2	unknown	unknown	Nucleus - Non-chromatin	0.899021	Nucleus - Non-chromatin	Nucleus - Non-chromatin	N
Q99P72	RTN4_MOUSE	Reticulon-4 OS=Mus musculus GN=Rtn4 PE=1 SV=2 - [RTN4_MOUSE]	28	31	55	70	0.0109554	0.0846087	0.112245	0.075409	0.209801	0.251502	0.110858	0.0836866	0	0.0609351	0.00694715	0.0510007	0.112865	0.152268	0.231526	0.257945	0.120716	0.0513735	0.0049737	0.0103862	Endoplasmic reticulum/Golgi apparatus	Endoplasmic reticulum/Golgi apparatus	Endoplasmic reticulum/Golgi apparatus	Endoplasmic reticulum/Golgi apparatus	Endoplasmic reticulum/Golgi apparatus	1	Endoplasmic reticulum/Golgi apparatus	Endoplasmic reticulum/Golgi apparatus	N
P29341	PABP1_MOUSE	Polyadenylate-binding protein 1 OS=Mus musculus GN=Pabpc1 PE=1 SV=2 - [PABP1_MOUSE]	28	25	53	52	0.327296	0.0562227	0.0651267	0.0237334	0.0458451	0.0588851	0.054837	0.0874322	0.080666	0.199956	0.167443	0.0331634	0.0475456	0.0363328	0.0454077	0.0572859	0.0671874	0.0433384	0.0847012	0.417595	unknown	unknown	unknown	unknown	40S Ribosome	0.786218	40S Ribosome	40S Ribosome	N
Q99KI0	ACON_MOUSE	Aconitate hydratase, mitochondrial OS=Mus musculus GN=Aco2 PE=1 SV=1 - [ACON_MOUSE]	28	24	53	51	0.00160627	0.0105086	0.0134584	0.0119375	0.0350067	0.0768878	0.205532	0.354609	0.0070186	0.283435	0.00209195	0.0121232	0.014371	0.0188576	0.0276363	0.0948674	0.385822	0.297285	0.0094654	0.13748	Mitochondrion	Mitochondrion	Mitochondrion	Mitochondrion	Mitochondrion	1	Mitochondrion	Mitochondrion	N
Q920B9	SP16H_MOUSE	FACT complex subunit SPT16 OS=Mus musculus GN=Supt16h PE=1 SV=2 - [SP16H_MOUSE]	28	23	48	32	0.197675	0.00744535	0.018772	0.00352502	0.00947461	0.0276314	0.0753169	0.277583	0.143361	0.239216	0.181106	0.0159185	0.0272496	0.0265618	0.0450919	0.0704661	0.122521	0.187857	0.208314	0.114914	unknown	unknown	unknown	unknown	Nucleus - Chromatin	0.543104	unclassified	unclassified	N				FACT complex
Q9WVL3	S12A7_MOUSE	Solute carrier family 12 member 7 OS=Mus musculus GN=Slc12a7 PE=1 SV=1 - [S12A7_MOUSE]	28	24	47	41	0	0.192689	0.14287	0.105119	0.224097	0.169157	0.0732754	0.0529898	0.00404008	0.0357625	0.00310184	0.130863	0.116033	0.150764	0.178284	0.225139	0.139471	0.0391161	0.00820054	0.00902707	unknown	Phenotype 4	unknown	unknown	Endosome	0.430667	unclassified	unclassified	N
Q9ESZ8-5	GTF2I_MOUSE	Isoform 5 of General transcription factor II-I OS=Mus musculus GN=Gtf2i - [GTF2I_MOUSE]	28	23	46	31	0.021846	0.00366047	0.00471256	0.00184674	0.00837307	0.0258936	0.091222	0.32385	0.212962	0.305633	0.0362464	0.0148458	0.0143643	0.0144417	0.0230735	0.0446197	0.119016	0.19356	0.445999	0.0938331	unknown	unknown	unknown	unknown	Nucleus - Chromatin	0.920124	Nucleus - Chromatin	Nucleus - Chromatin	N
Q3TKT4	SMCA4_MOUSE	Transcription activator BRG1 OS=Mus musculus GN=Smarca4 PE=1 SV=1 - [SMCA4_MOUSE]	28	29	45	44	0.0660914	0	0.00590337	0	0.00761755	0.0241849	0.0876571	0.286607	0.251678	0.27026	0.0712574	0.00788153	0.0132556	0.0118926	0.0159747	0.037975	0.0948554	0.153802	0.460636	0.13247	unknown	Phenotype 1	unknown	unknown	Nucleus - Chromatin	0.918544	Nucleus - Chromatin	Nucleus - Chromatin	N				BAF complex		Prey			High Confidence
B2RXS4	PLXB2_MOUSE	Plexin-B2 OS=Mus musculus GN=Plxnb2 PE=1 SV=1 - [PLXB2_MOUSE]	28	37	41	57	0	0.320865	0.20065	0.126598	0.187496	0.0963235	0.0325979	0.0222281	0	0.0132412	0.00245374	0.219946	0.167327	0.175672	0.181817	0.143837	0.0787224	0.0216394	0.00344959	0.00513573	Plasma membrane	Plasma membrane	Plasma membrane	Plasma membrane	Plasma membrane	1	Plasma membrane	Plasma membrane	N
F8VQB6	MYO10_MOUSE	Unconventional myosin-X OS=Mus musculus GN=Myo10 PE=1 SV=1 - [MYO10_MOUSE]	28	30	40	38	0.0275576	0.305534	0.188185	0.115244	0.14283	0.100957	0.0419398	0.0301358	0.0139225	0.0336932	0.0236779	0.20797	0.165612	0.177482	0.156193	0.131122	0.0626601	0.0268676	0.0199957	0.0284204	unknown	unknown	unknown	unknown	Plasma membrane	0.806299	unclassified	Plasma membrane	N		Unconventional Myosin
O08808	DIAP1_MOUSE	Protein diaphanous homolog 1 OS=Mus musculus GN=Diaph1 PE=1 SV=1 - [DIAP1_MOUSE]	28	36	39	50	0.214965	0.187673	0.107958	0.0676397	0.0837103	0.0738609	0.0533825	0.108958	0.0174881	0.0843651	0.186653	0.160438	0.137882	0.133818	0.132414	0.0967704	0.0593918	0.0357418	0.0191398	0.0377518	unknown	unknown	unknown	unknown	Cytosol	0.198088	unclassified	unclassified	N
Q60597	ODO1_MOUSE	2-oxoglutarate dehydrogenase, mitochondrial OS=Mus musculus GN=Ogdh PE=1 SV=3 - [ODO1_MOUSE]	28	35	39	49	0	0.00838978	0.00886112	0.00824288	0.0291403	0.0785613	0.213321	0.340904	0.0273548	0.285225	0.00289294	0.011993	0.0141304	0.0188477	0.0307654	0.107528	0.36627	0.263869	0.0453547	0.138349	Mitochondrion	Mitochondrion	Mitochondrion	Mitochondrion	Mitochondrion	1	Mitochondrion	Mitochondrion	N
Q9JMH9	MY18A_MOUSE	Unconventional myosin-XVIIIa OS=Mus musculus GN=Myo18a PE=1 SV=2 - [MY18A_MOUSE]	28	45	34	56	0.00392713	0.109442	0.0674707	0.0413944	0.0575357	0.123329	0.137974	0.214284	0.0593706	0.185272	0.0138597	0.067056	0.0648884	0.068585	0.0757342	0.226861	0.233805	0.154245	0.0477749	0.0471913	unknown	unknown	unknown	unknown	Endoplasmic reticulum/Golgi apparatus	0.425845	unclassified	unclassified	N		Unconventional Myosin
O55143;O55143-2	AT2A2_MOUSE	Sarcoplasmic/endoplasmic reticulum calcium ATPase 2 OS=Mus musculus GN=Atp2a2 PE=1 SV=2 - [AT2A2_MOUSE]|Isoform SERCA2A of Sarcoplasmic/endoplasmic reticulum calcium ATPase 2 OS=Mus musculus GN=Atp2a2 - [AT2A2_MOUSE]	27	4	56	6	0	0.0556631	0.066007	0.0496686	0.150976	0.23061	0.124333	0.159763	0.0206469	0.142333	0	0.0547464	0.070032	0.115124	0.203426	0.29207	0.142656	0.0996243	0.0223225	0	unknown	Endoplasmic reticulum/Golgi apparatus	unknown	unknown	Endoplasmic reticulum/Golgi apparatus	0.953219	Endoplasmic reticulum/Golgi apparatus	Endoplasmic reticulum/Golgi apparatus	N
Q8CIB5	FERM2_MOUSE	Fermitin family homolog 2 OS=Mus musculus GN=Fermt2 PE=1 SV=1 - [FERM2_MOUSE]	27	22	53	41	0.0283396	0.338006	0.174015	0.109352	0.145545	0.0751381	0.0328704	0.0455013	0.0134801	0.0377531	0.029257	0.224862	0.155086	0.174663	0.168153	0.112295	0.0582445	0.0270452	0.0245287	0.0258664	unknown	unknown	unknown	unknown	Plasma membrane	0.764732	unclassified	Plasma membrane	N
P25206	MCM3_MOUSE	DNA replication licensing factor MCM3 OS=Mus musculus GN=Mcm3 PE=1 SV=2 - [MCM3_MOUSE]	27	29	52	56	0.371483	0.0218226	0.0437825	0.00984324	0.018927	0.0286997	0.0554743	0.119671	0.188742	0.141554	0.34423	0.0268723	0.0523909	0.0284669	0.0308089	0.0357689	0.0477174	0.0519311	0.223129	0.158685	unknown	unknown	unknown	unknown	Nucleus - Non-chromatin	0.474783	unclassified	unclassified	N			MCMcomplex	MCM complex
O08810	U5S1_MOUSE	116 kDa U5 small nuclear ribonucleoprotein component OS=Mus musculus GN=Eftud2 PE=2 SV=1 - [U5S1_MOUSE]	27	30	51	51	0.218656	0.0135609	0.0253302	0.00755254	0.0166144	0.0210199	0.0290247	0.102449	0.316983	0.248809	0.152488	0.0176215	0.0313539	0.0216213	0.0271051	0.028447	0.0332716	0.0318842	0.250461	0.405747	unknown	unknown	unknown	unknown	Nucleus - Non-chromatin	0.840463	unclassified	Nucleus - Non-chromatin	N				Small nuclear ribonucleic particles (snRNP)
Q60634	FLOT2_MOUSE	Flotillin-2 OS=Mus musculus GN=Flot2 PE=1 SV=2 - [FLOT2_MOUSE]	27	23	50	46	0	0.222249	0.178235	0.113741	0.197334	0.143655	0.0607107	0.0404808	0.0200475	0.0235482	0.00286471	0.142188	0.147827	0.148212	0.188197	0.185238	0.118979	0.0300513	0.0280203	0.00842417	unknown	Plasma membrane	unknown	unknown	Plasma membrane	0.775887	unclassified	Plasma membrane	N
Q61699-2	HS105_MOUSE	Isoform HSP105-beta of Heat shock protein 105 kDa OS=Mus musculus GN=Hsph1 - [HS105_MOUSE]	27	26	48	57	0.527013	0.128695	0.117536	0.0517157	0.0645695	0.0379052	0.0159957	0.0187271	0.0161461	0.0216967	0.430975	0.106242	0.119199	0.0940185	0.0994535	0.057649	0.034925	0.0160148	0.0194367	0.0220866	unknown	Phenotype 5	unknown	unknown	Cytosol	0.86757	Cytosol	Cytosol	N
Q9D0I9	SYRC_MOUSE	Arginine--tRNA ligase, cytoplasmic OS=Mus musculus GN=Rars PE=2 SV=2 - [SYRC_MOUSE]	27	30	46	46	0.588965	0.077684	0.0967206	0.0298128	0.044665	0.0541242	0.020781	0.0250551	0.024666	0.037526	0.421603	0.074984	0.0919733	0.0686991	0.0792038	0.0759113	0.053656	0.0221494	0.0345345	0.0772853	unknown	unknown	unknown	unknown	Proteasome	0.781833	Proteasome	unclassified	N
P23116	EIF3A_MOUSE	Eukaryotic translation initiation factor 3 subunit A OS=Mus musculus GN=Eif3a PE=1 SV=5 - [EIF3A_MOUSE]	27	31	44	50	0.592119	0.0474291	0.0664016	0.0187198	0.0301613	0.0411739	0.034649	0.0388219	0.0359313	0.0945932	0.421321	0.0559232	0.0695953	0.0387011	0.0549783	0.0454985	0.0371652	0.0220245	0.0417647	0.213028	unknown	unknown	unknown	unknown	Proteasome	0.245726	unclassified	unclassified	N				eIF3 complex
Q61391	NEP_MOUSE	Neprilysin OS=Mus musculus GN=Mme PE=1 SV=3 - [NEP_MOUSE]	27	26	44	46	0	0.26383	0.200984	0.141553	0.201625	0.0918113	0.037204	0.0312039	0.0090599	0.0227283	0.00149712	0.166905	0.175975	0.214146	0.218242	0.120584	0.0680732	0.0204983	0.00828582	0.00579367	unknown	Plasma membrane	unknown	unknown	Plasma membrane	0.81045	unclassified	Plasma membrane	N
P14824	ANXA6_MOUSE	Annexin A6 OS=Mus musculus GN=Anxa6 PE=1 SV=3 - [ANXA6_MOUSE]	27	32	41	42	0.365782	0.166391	0.167478	0.0885392	0.112043	0.0545611	0.0183774	0.0119663	0.00356653	0.011295	0.371011	0.10814	0.139225	0.117406	0.11918	0.0697655	0.0340504	0.0147028	0.0110648	0.015454	unknown	Phenotype 5	unknown	unknown	Cytosol	0.762326	unclassified	Cytosol	N
O88322	NID2_MOUSE	Nidogen-2 OS=Mus musculus GN=Nid2 PE=1 SV=2 - [NID2_MOUSE]	27	25	36	30	0.0109823	0.0569632	0.111196	0.0818789	0.207982	0.177271	0.101718	0.13372	0.0187369	0.099551	0.0129524	0.0502027	0.0859025	0.131656	0.22379	0.198796	0.178798	0.065128	0.026986	0.0257898	unknown	Endoplasmic reticulum/Golgi apparatus	unknown	Extracellular matrix	Extracellular matrix	1	Extracellular matrix	Extracellular matrix	N									High Confidence
Q60520	SIN3A_MOUSE	Paired amphipathic helix protein Sin3a OS=Mus musculus GN=Sin3a PE=1 SV=3 - [SIN3A_MOUSE]	27	18	35	20	0.0943396	0.00422109	0.00823892	0.00209682	0.00862467	0.0239681	0.073625	0.285651	0.229951	0.269284	0.0918755	0.00676898	0.0140641	0.0105052	0.0147617	0.0315071	0.0850332	0.132003	0.449763	0.163718	unknown	unknown	unknown	unknown	Nucleus - Chromatin	0.889539	unclassified	Nucleus - Chromatin	N							Prey
Q8BU30	SYIC_MOUSE	Isoleucine--tRNA ligase, cytoplasmic OS=Mus musculus GN=Iars PE=2 SV=2 - [SYIC_MOUSE]	27	30	35	45	0.627497	0.0441049	0.0752257	0.02256	0.0446129	0.0492634	0.0333176	0.0358603	0.0261954	0.041363	0.418415	0.0734144	0.0924845	0.076398	0.0787125	0.0789984	0.0495699	0.0239386	0.0339962	0.0740728	unknown	unknown	unknown	unknown	Proteasome	0.764565	Proteasome	unclassified	N									High Confidence
Q62318	TIF1B_MOUSE	Transcription intermediary factor 1-beta OS=Mus musculus GN=Trim28 PE=1 SV=3 - [TIF1B_MOUSE]	26	29	73	66	0.258883	0.00845361	0.0270436	0.00503559	0.0176762	0.0267952	0.0723429	0.176974	0.218729	0.188068	0.25618	0.0196231	0.035455	0.0228737	0.0327928	0.0425264	0.0653068	0.0788615	0.27731	0.16907	unknown	unknown	unknown	unknown	Nucleus - Non-chromatin	0.585361	unclassified	unclassified	N
P09055	ITB1_MOUSE	Integrin beta-1 OS=Mus musculus GN=Itgb1 PE=1 SV=1 - [ITB1_MOUSE]	26	25	72	68	0	0.268386	0.183195	0.116701	0.181315	0.124611	0.0516876	0.041243	0.00307888	0.0297826	0.00272179	0.189835	0.16075	0.164641	0.182144	0.167908	0.0927459	0.0260186	0.00672798	0.00650782	Plasma membrane	Plasma membrane	Plasma membrane	Plasma membrane	Plasma membrane	1	Plasma membrane	Plasma membrane	N
Q6DYE8	ENPP3_MOUSE	Ectonucleotide pyrophosphatase/phosphodiesterase family member 3 OS=Mus musculus GN=Enpp3 PE=1 SV=2 - [ENPP3_MOUSE]	26	35	68	114	0	0.225377	0.230012	0.141939	0.208563	0.0936412	0.0408863	0.0303161	0.00411173	0.0251534	0.00180636	0.151113	0.177725	0.212873	0.230561	0.131717	0.0630347	0.0216564	0.00492993	0.00458366	unknown	unknown	unknown	unknown	Plasma membrane	0.717733	unclassified	Plasma membrane	N									Non-Specific
P11499	HS90B_MOUSE	Heat shock protein HSP 90-beta OS=Mus musculus GN=Hsp90ab1 PE=1 SV=3 - [HS90B_MOUSE]	26	25	66	77	0.540671	0.132665	0.121719	0.0527121	0.060797	0.040847	0.0115013	0.0159893	0.00843208	0.0146668	0.457021	0.0979295	0.130482	0.0981762	0.0869288	0.0599912	0.0277073	0.0133877	0.0144242	0.0139525	unknown	Phenotype 5	Cytosol	Cytosol	Cytosol	1	Cytosol	Cytosol	N									High Confidence
Q8BMS1	ECHA_MOUSE	Trifunctional enzyme subunit alpha, mitochondrial OS=Mus musculus GN=Hadha PE=1 SV=1 - [ECHA_MOUSE]	26	27	62	77	0	0.0158061	0.0189517	0.0142226	0.0330907	0.102135	0.294604	0.257863	0.0250321	0.238294	0.00121864	0.00991625	0.0137418	0.0181244	0.0252196	0.0963147	0.351778	0.305205	0.0454645	0.133018	Mitochondrion	Mitochondrion	Mitochondrion	Mitochondrion	Mitochondrion	1	Mitochondrion	Mitochondrion	N									High Confidence
Q80WJ7	LYRIC_MOUSE	Protein LYRIC OS=Mus musculus GN=Mtdh PE=1 SV=1 - [LYRIC_MOUSE]	26	31	60	68	0	0.0374567	0.0420223	0.0369898	0.0960087	0.25952	0.189601	0.163601	0.0286307	0.14617	0.00162506	0.0541791	0.0824147	0.0959357	0.138671	0.272411	0.182322	0.107457	0.0343366	0.030648	unknown	Endoplasmic reticulum/Golgi apparatus	unknown	unknown	Endoplasmic reticulum/Golgi apparatus	0.928116	Endoplasmic reticulum/Golgi apparatus	Endoplasmic reticulum/Golgi apparatus	N									Non-Specific
Q11011	PSA_MOUSE	Puromycin-sensitive aminopeptidase OS=Mus musculus GN=Npepps PE=1 SV=2 - [PSA_MOUSE]	26	28	50	46	0.377201	0.104284	0.0936894	0.0453954	0.0650833	0.0598252	0.0801581	0.0874323	0.00814601	0.0787856	0.346072	0.0831609	0.0945801	0.0784648	0.0876313	0.0644646	0.121322	0.0702567	0.0140791	0.0399685	unknown	unknown	unknown	unknown	Cytosol	0.344504	unclassified	unclassified	N
Q8CGK3	LONM_MOUSE	Lon protease homolog, mitochondrial OS=Mus musculus GN=Lonp1 PE=1 SV=2 - [LONM_MOUSE]	26	29	49	57	0	0.0118012	0.0139832	0.0114876	0.0339498	0.0834505	0.204954	0.31549	0.0195516	0.305332	0.00124932	0.0114257	0.0149553	0.018906	0.029203	0.096627	0.374456	0.288517	0.0295341	0.135127	Mitochondrion	Mitochondrion	Mitochondrion	Mitochondrion	Mitochondrion	1	Mitochondrion	Mitochondrion	N
P70168	IMB1_MOUSE	Importin subunit beta-1 OS=Mus musculus GN=Kpnb1 PE=1 SV=2 - [IMB1_MOUSE]	26	26	46	52	0.376006	0.089664	0.0784808	0.0384858	0.0648569	0.0371155	0.0336606	0.083078	0.120732	0.0779202	0.295735	0.105562	0.110463	0.0910531	0.104997	0.060609	0.0491666	0.030524	0.106149	0.0457415	unknown	unknown	unknown	unknown	Cytosol	0.253368	unclassified	unclassified	N			Importin	Importin				Prey
P46935	NEDD4_MOUSE	E3 ubiquitin-protein ligase NEDD4 OS=Mus musculus GN=Nedd4 PE=1 SV=3 - [NEDD4_MOUSE]	26	20	45	37	0.323172	0.176994	0.153365	0.0782859	0.124267	0.0591441	0.0256528	0.0270933	0.00632201	0.0257039	0.261956	0.125254	0.139437	0.145884	0.15007	0.0845012	0.0417053	0.0172498	0.0134739	0.0204691	unknown	unknown	unknown	unknown	Cytosol	0.449697	unclassified	unclassified	N
P70261	PALD_MOUSE	Paladin OS=Mus musculus GN=Pald1 PE=1 SV=1 - [PALD_MOUSE]	26	22	45	44	0.0360629	0.251748	0.198476	0.119054	0.196863	0.0952898	0.0319972	0.0364031	0.00626607	0.0278402	0.0409799	0.171571	0.135764	0.171349	0.206646	0.129128	0.085599	0.0288454	0.0132205	0.0168982	unknown	unknown	unknown	unknown	Plasma membrane	0.745086	unclassified	Plasma membrane	N
Q8K0D5	EFGM_MOUSE	Elongation factor G, mitochondrial OS=Mus musculus GN=Gfm1 PE=2 SV=1 - [EFGM_MOUSE]	26	28	45	45	0.00294825	0.0186351	0.0185982	0.014552	0.0337184	0.0966249	0.301488	0.248765	0.0152155	0.249454	0.00484737	0.0137838	0.01497	0.02419	0.0326928	0.106551	0.347656	0.293033	0.0237737	0.138501	Mitochondrion	Mitochondrion	Mitochondrion	Mitochondrion	Mitochondrion	1	Mitochondrion	Mitochondrion	N
Q9WU78	PDC6I_MOUSE	Programmed cell death 6-interacting protein OS=Mus musculus GN=Pdcd6ip PE=1 SV=3 - [PDC6I_MOUSE]	26	24	45	36	0.246455	0.189252	0.150019	0.0908839	0.1283	0.0873972	0.0314223	0.0340215	0.0110607	0.0311879	0.254214	0.121791	0.138694	0.141759	0.139597	0.0969842	0.0450471	0.0231444	0.017536	0.0212348	unknown	unknown	unknown	unknown	Cytosol	0.297002	unclassified	unclassified	N
O35382	EXOC4_MOUSE	Exocyst complex component 4 OS=Mus musculus GN=Exoc4 PE=1 SV=2 - [EXOC4_MOUSE]	26	27	44	35	0.0425579	0.230465	0.144886	0.0911387	0.142162	0.121045	0.0668785	0.0770977	0.01809	0.0656783	0.0351583	0.163126	0.125482	0.134926	0.156283	0.132036	0.100601	0.0436739	0.0370073	0.0717053	unknown	unknown	unknown	unknown	Actin cytoskeleton	0.350085	unclassified	unclassified	Y			Exocyst	Exocyst
P35822	PTPRK_MOUSE	Receptor-type tyrosine-protein phosphatase kappa OS=Mus musculus GN=Ptprk PE=1 SV=1 - [PTPRK_MOUSE]	26	27	44	43	0.00107392	0.236105	0.199472	0.136036	0.232105	0.101645	0.0358622	0.0378106	0	0.0198904	0.0139202	0.167158	0.147693	0.179416	0.205785	0.148833	0.0893454	0.0296158	0.00797998	0.0102539	unknown	Plasma membrane	unknown	unknown	Plasma membrane	0.848419	Plasma membrane	Plasma membrane	N
P70206	PLXA1_MOUSE	Plexin-A1 OS=Mus musculus GN=Plxna1 PE=1 SV=1 - [PLXA1_MOUSE]	26	30	43	48	0	0.296005	0.191801	0.119169	0.187328	0.110024	0.0421048	0.0298927	0.00222115	0.021455	0.00404109	0.215832	0.156879	0.16533	0.188655	0.147932	0.0804632	0.0236461	0.00961982	0.00760135	Plasma membrane	Plasma membrane	Plasma membrane	Plasma membrane	Plasma membrane	1	Plasma membrane	Plasma membrane	N
Q05D44	IF2P_MOUSE	Eukaryotic translation initiation factor 5B OS=Mus musculus GN=Eif5b PE=1 SV=2 - [IF2P_MOUSE]	26	32	40	42	0.221409	0.0615062	0.0582699	0.030429	0.0447926	0.0546327	0.0805404	0.224387	0.0489997	0.175034	0.196676	0.0770302	0.100618	0.0752096	0.0914023	0.081688	0.0776828	0.104826	0.0818533	0.113013	unknown	unknown	unknown	unknown	60S Ribosome	0.272858	unclassified	unclassified	Y
P97310	MCM2_MOUSE	DNA replication licensing factor MCM2 OS=Mus musculus GN=Mcm2 PE=1 SV=3 - [MCM2_MOUSE]	26	28	39	50	0.573283	0.0181553	0.0551922	0.0060709	0.0115701	0.0131378	0.023703	0.0691249	0.159275	0.0704879	0.511831	0.0237009	0.0500526	0.0211795	0.0263395	0.0234886	0.0334203	0.0301864	0.212616	0.0671858	unknown	unknown	unknown	unknown	Nucleus - Non-chromatin	0.170694	unclassified	unclassified	N			MCMcomplex	MCM complex					High Confidence
Q91Z67	SRGP2_MOUSE	SLIT-ROBO Rho GTPase-activating protein 2 OS=Mus musculus GN=Srgap2 PE=1 SV=2 - [SRGP2_MOUSE]	26	26	39	37	0.0119582	0.327635	0.212904	0.120245	0.115646	0.0721396	0.0307222	0.0572703	0.00975415	0.0417249	0.0151832	0.216035	0.178589	0.172562	0.166055	0.113072	0.058741	0.0421428	0.0175008	0.0201197	unknown	unknown	unknown	unknown	Plasma membrane	0.764778	unclassified	Plasma membrane	N
Q8BMJ2	SYLC_MOUSE	Leucine--tRNA ligase, cytoplasmic OS=Mus musculus GN=Lars PE=2 SV=2 - [SYLC_MOUSE]	26	33	37	49	0.609675	0.0814113	0.0858146	0.0308892	0.0468956	0.0367724	0.0186513	0.0288303	0.0248961	0.0361642	0.443711	0.0863352	0.098048	0.0723088	0.0875265	0.0607247	0.0420173	0.0216499	0.0347102	0.0529683	unknown	Proteasome	unknown	unknown	Proteasome	0.837889	Proteasome	unclassified	Y
Q8K310	MATR3_MOUSE	Matrin-3 OS=Mus musculus GN=Matr3 PE=1 SV=1 - [MATR3_MOUSE]	26	15	37	25	0.112135	0.00557492	0.0139104	0.00232609	0.00753556	0.0112036	0.0319521	0.0588381	0.634563	0.121961	0.0492107	0.00564641	0.0113644	0.0064041	0.009841	0.0118997	0.0273169	0.0216852	0.590766	0.265866	unknown	unknown	unknown	unknown	Nucleus - Non-chromatin	0.509189	unclassified	unclassified	N
Q3UJB9	EDC4_MOUSE	Enhancer of mRNA-decapping protein 4 OS=Mus musculus GN=Edc4 PE=1 SV=2 - [EDC4_MOUSE]	26	29	36	37	0.0480731	0.0114374	0.0153673	0.00609804	0.0230722	0.0580246	0.0917747	0.281732	0.0985658	0.365855	0.0193762	0.0127342	0.0195727	0.0252505	0.0379388	0.0762899	0.120734	0.100774	0.0723794	0.51495	unknown	unknown	unknown	unknown	Nucleus - Non-chromatin	0.168096	unclassified	unclassified	N				P-body
O88491	NSD1_MOUSE	Histone-lysine N-methyltransferase, H3 lysine-36 and H4 lysine-20 specific OS=Mus musculus GN=Nsd1 PE=1 SV=1 - [NSD1_MOUSE]	26	34	35	39	0.0543767	0.00404661	0.00885464	0	0.012208	0.0252435	0.0961443	0.270465	0.259168	0.269493	0.0512111	0.00483881	0.00989509	0.0109865	0.016406	0.0419746	0.0948551	0.198634	0.435456	0.135743	unknown	Phenotype 1	Nucleus - Chromatin	Nucleus - Chromatin	Nucleus - Chromatin	1	Nucleus - Chromatin	Nucleus - Chromatin	N
Q68FL6	SYMC_MOUSE	Methionine--tRNA ligase, cytoplasmic OS=Mus musculus GN=Mars PE=2 SV=1 - [SYMC_MOUSE]	26	21	35	26	0.603459	0.0618496	0.0827648	0.0258504	0.0471145	0.04375	0.0284547	0.0303653	0.0283075	0.0480842	0.421029	0.0756529	0.0870249	0.0640571	0.0835761	0.0750899	0.0496821	0.0222496	0.03535	0.0862879	unknown	unknown	unknown	unknown	Proteasome	0.765756	Proteasome	unclassified	N
A2AF47	DOC11_MOUSE	Dedicator of cytokinesis protein 11 OS=Mus musculus GN=Dock11 PE=1 SV=1 - [DOC11_MOUSE]	26	33	34	41	0.0128286	0.306587	0.178509	0.117136	0.125538	0.101037	0.0537952	0.0428096	0.0214138	0.0403457	0.0117156	0.186663	0.160143	0.158886	0.15044	0.146722	0.0863625	0.0341439	0.0312902	0.0336338	unknown	unknown	unknown	unknown	Plasma membrane	0.771167	unclassified	Plasma membrane	Y
Q6P5B0	RRP12_MOUSE	RRP12-like protein OS=Mus musculus GN=Rrp12 PE=1 SV=1 - [RRP12_MOUSE]	26	31	32	45	0.210355	0.0145809	0.0206706	0.0062879	0.0193611	0.0231094	0.040027	0.192046	0.253696	0.219866	0.149496	0.0216818	0.0338266	0.029985	0.0393303	0.0404943	0.0511971	0.0515868	0.282179	0.300223	unknown	Phenotype 2	Nucleus - Non-chromatin	Nucleus - Non-chromatin	Nucleus - Non-chromatin	1	Nucleus - Non-chromatin	Nucleus - Non-chromatin	N
P70398	USP9X_MOUSE	Probable ubiquitin carboxyl-terminal hydrolase FAF-X OS=Mus musculus GN=Usp9x PE=1 SV=2 - [USP9X_MOUSE]	26	37	30	49	0.474005	0.140244	0.113752	0.0432505	0.0629928	0.0498733	0.0279318	0.0300009	0.0214998	0.0364508	0.34615	0.111389	0.118179	0.0945264	0.108146	0.0718573	0.0418535	0.0240492	0.0247721	0.0590774	unknown	unknown	unknown	unknown	Cytosol	0.728142	unclassified	Cytosol	Y								Prey
Q9DCL9	PUR6_MOUSE	Multifunctional protein ADE2 OS=Mus musculus GN=Paics PE=1 SV=4 - [PUR6_MOUSE]	25	25	54	41	0.427293	0.140086	0.121632	0.0602938	0.08363	0.0482302	0.0220458	0.0407648	0.0147562	0.0412681	0.366446	0.104101	0.123546	0.0981243	0.106555	0.0683603	0.0457553	0.0275964	0.0263272	0.0331878	unknown	Phenotype 5	unknown	unknown	Cytosol	0.850324	Cytosol	Cytosol	Y
P80318	TCPG_MOUSE	T-complex protein 1 subunit gamma OS=Mus musculus GN=Cct3 PE=1 SV=1 - [TCPG_MOUSE]	25	28	51	54	0.399424	0.113324	0.102273	0.0439626	0.0718116	0.042314	0.028634	0.0715921	0.0226762	0.103988	0.29105	0.0930956	0.109668	0.0934595	0.0938707	0.0745128	0.0507661	0.0340357	0.0285568	0.130985	unknown	unknown	unknown	unknown	Cytosol	0.254444	unclassified	unclassified	N				CCT complex
P30416	FKBP4_MOUSE	Peptidyl-prolyl cis-trans isomerase FKBP4 OS=Mus musculus GN=Fkbp4 PE=1 SV=5 - [FKBP4_MOUSE]	25	27	50	43	0.503082	0.135824	0.12005	0.0530185	0.0701688	0.0388284	0.0171559	0.0252774	0.0151202	0.021474	0.418309	0.111054	0.124475	0.104465	0.0960385	0.0561784	0.0306304	0.0166765	0.0216422	0.0205312	unknown	Phenotype 5	unknown	unknown	Cytosol	0.887284	Cytosol	Cytosol	N
Q9JHS4	CLPX_MOUSE	ATP-dependent Clp protease ATP-binding subunit clpX-like, mitochondrial OS=Mus musculus GN=Clpx PE=1 SV=2 - [CLPX_MOUSE]	25	19	50	37	0	0.00925499	0.0111993	0.00742475	0.0254525	0.0912777	0.320548	0.257578	0.0343928	0.242873	0.00224208	0.0112689	0.0139407	0.0203944	0.0296864	0.096211	0.367883	0.259214	0.0528242	0.146336	Mitochondrion	Mitochondrion	Mitochondrion	Mitochondrion	Mitochondrion	1	Mitochondrion	Mitochondrion	N
P80315	TCPD_MOUSE	T-complex protein 1 subunit delta OS=Mus musculus GN=Cct4 PE=1 SV=3 - [TCPD_MOUSE]	25	18	47	55	0.391837	0.111366	0.0955427	0.0468851	0.0673117	0.0510218	0.0382452	0.0688277	0.0248009	0.104162	0.296978	0.0950812	0.106192	0.0834401	0.0914355	0.0747124	0.0452209	0.0336896	0.0295959	0.143655	unknown	unknown	unknown	unknown	Proteasome	0.238744	unclassified	unclassified	N				CCT complex
Q91W43	decarboxylating	Glycine dehydrogenase [decarboxylating], mitochondrial OS=Mus musculus GN=Gldc PE=1 SV=1 - [GCSP_MOUSE]	25	27	43	44	0	0.0130214	0.0150881	0.0129261	0.0350416	0.0775113	0.188505	0.341493	0.0328729	0.283541	0.00112611	0.0124404	0.0141403	0.0182765	0.0286754	0.112434	0.36915	0.252041	0.0609889	0.130727	Mitochondrion	Mitochondrion	Mitochondrion	Mitochondrion	Mitochondrion	1	Mitochondrion	Mitochondrion	N
P05532-2	KIT_MOUSE	Isoform 2 of Mast/stem cell growth factor receptor Kit OS=Mus musculus GN=Kit - [KIT_MOUSE]	25	17	42	26	0.00181927	0.288933	0.191869	0.12117	0.201959	0.0979585	0.0378792	0.0330281	0.00261497	0.02277	0.00416166	0.204543	0.149608	0.175518	0.204672	0.142115	0.0817103	0.0242142	0.00725863	0.00619939	unknown	Plasma membrane	unknown	unknown	Plasma membrane	0.911646	Plasma membrane	Plasma membrane	N
P21619	LMNB2_MOUSE	Lamin-B2 OS=Mus musculus GN=Lmnb2 PE=1 SV=2 - [LMNB2_MOUSE]	25	24	42	41	0.00171339	0.00587324	0.00798706	0.00266434	0.0122944	0.0412865	0.1425	0.323597	0.161237	0.300847	0.00732586	0.0140358	0.0219183	0.0287746	0.0401035	0.074409	0.172459	0.262769	0.309023	0.0691823	unknown	unknown	unknown	unknown	Nucleus - Chromatin	0.747557	unclassified	Nucleus - Chromatin	N	Nucleus - Lamina
P49718	MCM5_MOUSE	DNA replication licensing factor MCM5 OS=Mus musculus GN=Mcm5 PE=2 SV=1 - [MCM5_MOUSE]	25	22	42	39	0.362989	0.0283647	0.0486319	0.0114522	0.0296914	0.0325063	0.044309	0.106553	0.192182	0.143321	0.284228	0.0320616	0.0492512	0.0345479	0.0462973	0.0495454	0.0605934	0.0521324	0.202572	0.188771	unknown	unknown	unknown	unknown	Nucleus - Non-chromatin	0.500004	unclassified	unclassified	N			MCMcomplex	MCM complex					High Confidence
Q04750	TOP1_MOUSE	DNA topoisomerase 1 OS=Mus musculus GN=Top1 PE=1 SV=2 - [TOP1_MOUSE]	25	24	42	37	0.021918	0.00215566	0.00450676	0.00143401	0.00847901	0.0294809	0.124468	0.290071	0.229731	0.287755	0.0341577	0.00746532	0.0197827	0.0169326	0.0248578	0.0516681	0.103345	0.19785	0.453192	0.0907486	unknown	Phenotype 1	unknown	unknown	Nucleus - Chromatin	0.920822	Nucleus - Chromatin	Nucleus - Chromatin	N
Q8C0D4	RHG12_MOUSE	Rho GTPase-activating protein 12 OS=Mus musculus GN=Arhgap12 PE=1 SV=2 - [RHG12_MOUSE]	25	18	41	23	0.0286338	0.353021	0.196306	0.108029	0.13753	0.0761639	0.0313475	0.032539	0.00889459	0.0275342	0.0301202	0.251718	0.1324	0.155027	0.172706	0.103559	0.0712828	0.0255032	0.0250998	0.0325838	unknown	unknown	unknown	unknown	Plasma membrane	0.738747	unclassified	Plasma membrane	Y
Q64521	GPDM_MOUSE	Glycerol-3-phosphate dehydrogenase, mitochondrial OS=Mus musculus GN=Gpd2 PE=1 SV=2 - [GPDM_MOUSE]	25	29	40	46	0	0.0168798	0.0183217	0.0141317	0.0376538	0.099469	0.282178	0.264126	0.0248624	0.242377	0.00347527	0.0138154	0.0166213	0.0229795	0.0335748	0.0968696	0.404563	0.242782	0.0318849	0.133434	Mitochondrion	Mitochondrion	Mitochondrion	Mitochondrion	Mitochondrion	1	Mitochondrion	Mitochondrion	N
Q9D0R2	SYTC_MOUSE	Threonine--tRNA ligase, cytoplasmic OS=Mus musculus GN=Tars PE=1 SV=2 - [SYTC_MOUSE]	25	25	40	43	0.430378	0.118855	0.107076	0.0470562	0.0637449	0.0459966	0.0249884	0.0698687	0.0216284	0.0704078	0.361182	0.0997862	0.10938	0.0911703	0.0995346	0.0691477	0.0370245	0.0410326	0.0450154	0.0467262	unknown	unknown	unknown	unknown	Cytosol	0.589069	unclassified	unclassified	N
Q64430	ATP7A_MOUSE	Copper-transporting ATPase 1 OS=Mus musculus GN=Atp7a PE=1 SV=3 - [ATP7A_MOUSE]	25	22	38	33	0.00288283	0.146056	0.14743	0.118686	0.292759	0.164648	0.0632225	0.038874	0	0.0254418	0.00277859	0.089093	0.107903	0.175105	0.227909	0.251543	0.0947994	0.0353407	0.00878277	0.00674669	unknown	unknown	unknown	unknown	Endosome	0.631517	Endosome	Endosome	N
P35601-2	RFC1_MOUSE	Isoform 2 of Replication factor C subunit 1 OS=Mus musculus GN=Rfc1 - [RFC1_MOUSE]	25	18	37	24	0.0787674	0.00872615	0.010643	0.00308542	0.0135994	0.034772	0.0900992	0.312706	0.15524	0.292362	0.106725	0.0206256	0.0284873	0.0218345	0.0330436	0.0586059	0.129806	0.165922	0.315692	0.119258	unknown	Phenotype 1	unknown	unknown	Nucleus - Chromatin	0.864971	unclassified	Nucleus - Chromatin	N								Prey
P97311	MCM6_MOUSE	DNA replication licensing factor MCM6 OS=Mus musculus GN=Mcm6 PE=1 SV=1 - [MCM6_MOUSE]	25	22	37	41	0.558843	0.0117171	0.0458977	0.00416665	0.00939258	0.00998957	0.0239907	0.0717933	0.195714	0.0684953	0.499316	0.0255807	0.0525901	0.0197694	0.0242737	0.0204099	0.0310428	0.0327155	0.239881	0.0544208	unknown	unknown	unknown	unknown	Nucleus - Non-chromatin	0.200429	unclassified	unclassified	N			MCMcomplex	MCM complex
Q8VDR9	DOCK6_MOUSE	Dedicator of cytokinesis protein 6 OS=Mus musculus GN=Dock6 PE=1 SV=4 - [DOCK6_MOUSE]	25	26	37	37	0.040803	0.0968833	0.0764322	0.0727466	0.166619	0.197399	0.0938474	0.105958	0.045356	0.103956	0.0242484	0.0814688	0.0998027	0.123943	0.203529	0.182499	0.142937	0.0483813	0.0442065	0.0489841	unknown	unknown	unknown	unknown	Endoplasmic reticulum/Golgi apparatus	0.529751	unclassified	unclassified	N
Q9CZU3	SK2L2_MOUSE	Superkiller viralicidic activity 2-like 2 OS=Mus musculus GN=Skiv2l2 PE=2 SV=1 - [SK2L2_MOUSE]	25	24	37	37	0.277712	0.0160212	0.0289582	0.00536241	0.0143434	0.0246271	0.047518	0.12421	0.297542	0.163706	0.25789	0.0176182	0.0386951	0.0287397	0.0310645	0.041431	0.0458553	0.0525872	0.257214	0.228905	unknown	Phenotype 2	Nucleus - Non-chromatin	Nucleus - Non-chromatin	Nucleus - Non-chromatin	1	Nucleus - Non-chromatin	Nucleus - Non-chromatin	N
P02469	LAMB1_MOUSE	Laminin subunit beta-1 OS=Mus musculus GN=Lamb1 PE=1 SV=3 - [LAMB1_MOUSE]	25	28	36	38	0.0144219	0.0691815	0.107295	0.0766429	0.146891	0.208645	0.117871	0.117161	0.0346671	0.107224	0.0134256	0.0596396	0.0869317	0.135593	0.190672	0.220731	0.155689	0.0730668	0.0355954	0.0286552	unknown	Endoplasmic reticulum/Golgi apparatus	unknown	Extracellular matrix	Extracellular matrix	1	Extracellular matrix	Extracellular matrix	N
Q6PGL7	FAM21_MOUSE	WASH complex subunit FAM21 OS=Mus musculus GN=Fam21 PE=1 SV=1 - [FAM21_MOUSE]	25	29	36	42	0.070116	0.0580534	0.107508	0.108907	0.333362	0.181008	0.0530106	0.0459372	0.00997281	0.0321257	0.0476765	0.0441379	0.0800449	0.160526	0.284397	0.247618	0.0702251	0.0368953	0.00985274	0.018627	unknown	Phenotype 4	Endosome	Endosome	Endosome	1	Endosome	Endosome	N				WASH complex
Q91XL9	OSBL1_MOUSE	Oxysterol-binding protein-related protein 1 OS=Mus musculus GN=Osbpl1a PE=1 SV=2 - [OSBL1_MOUSE]	25	28	36	44	0.0205765	0.145217	0.189776	0.137625	0.255544	0.116803	0.0455698	0.0429172	0.0122378	0.0337339	0.0155599	0.120943	0.164517	0.204453	0.227583	0.156527	0.0604383	0.027263	0.0145396	0.0081754	unknown	unknown	unknown	unknown	Lysosome	0.365338	unclassified	unclassified	N									High Confidence
P98203-4	ARVC_MOUSE	Isoform 4 of Armadillo repeat protein deleted in velo-cardio-facial syndrome homolog OS=Mus musculus GN=Arvcf - [ARVC_MOUSE]	25	33	35	49	0	0.30507	0.174093	0.114057	0.18742	0.108714	0.0490969	0.0320451	0.00794596	0.0215577	0.00330891	0.228614	0.140777	0.151858	0.193824	0.138051	0.102292	0.0246775	0.0107937	0.00580373	unknown	Plasma membrane	unknown	unknown	Plasma membrane	0.88549	Plasma membrane	Plasma membrane	N
Q6A4J8-2	UBP7_MOUSE	Isoform 2 of Ubiquitin carboxyl-terminal hydrolase 7 OS=Mus musculus GN=Usp7 - [UBP7_MOUSE]	25	29	34	44	0.3953	0.0723859	0.0803783	0.0325929	0.0509049	0.0467323	0.0446949	0.0978299	0.0816603	0.0975206	0.341111	0.0727625	0.0932748	0.0834645	0.0820174	0.0686559	0.0460987	0.0441915	0.0687831	0.0996408	unknown	unknown	unknown	unknown	Proteasome	0.298163	unclassified	unclassified	N
Q9Z277	BAZ1B_MOUSE	Tyrosine-protein kinase BAZ1B OS=Mus musculus GN=Baz1b PE=1 SV=2 - [BAZ1B_MOUSE]	25	30	33	39	0.0200968	0	0.00243744	0	0.00684864	0.0233391	0.102074	0.32818	0.218364	0.29866	0.0293741	0.00494509	0.00698963	0.00650349	0.0136641	0.0405827	0.113548	0.22473	0.464523	0.0951405	unknown	Phenotype 1	Nucleus - Chromatin	Nucleus - Chromatin	Nucleus - Chromatin	1	Nucleus - Chromatin	Nucleus - Chromatin	N
Q61001	LAMA5_MOUSE	Laminin subunit alpha-5 OS=Mus musculus GN=Lama5 PE=1 SV=4 - [LAMA5_MOUSE]	25	32	31	39	0	0.0875092	0.147699	0.0862492	0.189317	0.197742	0.095634	0.0980506	0.0186674	0.0791325	0.00848415	0.0643351	0.0983298	0.138854	0.200422	0.211016	0.156463	0.0699577	0.0263986	0.0257391	unknown	unknown	unknown	Extracellular matrix	Extracellular matrix	1	Extracellular matrix	Extracellular matrix	N
Q3TLH4	PRC2C_MOUSE	Protein PRRC2C OS=Mus musculus GN=Prrc2c PE=1 SV=3 - [PRC2C_MOUSE]	25	32	30	43	0.247541	0.0335263	0.0509903	0.0190485	0.0448259	0.0681442	0.0596147	0.169303	0.0706234	0.236383	0.131388	0.0314961	0.0480316	0.0392101	0.0558105	0.0765948	0.0788098	0.0678281	0.0698659	0.400965	unknown	Phenotype 10	unknown	unknown	40S Ribosome	0.498517	unclassified	unclassified	Y
Q05920	PYC_MOUSE	Pyruvate carboxylase, mitochondrial OS=Mus musculus GN=Pc PE=1 SV=1 - [PYC_MOUSE]	25	25	28	33	0.00196595	0.0163854	0.0184163	0.0131622	0.0380363	0.0737859	0.174314	0.349981	0.0138637	0.300089	0.00543989	0.0159734	0.018954	0.0195441	0.0323518	0.0916357	0.38945	0.248952	0.0275437	0.150156	Mitochondrion	Mitochondrion	Mitochondrion	Mitochondrion	Mitochondrion	1	Mitochondrion	Mitochondrion	N									High Confidence
P26443	DHE3_MOUSE	Glutamate dehydrogenase 1, mitochondrial OS=Mus musculus GN=Glud1 PE=1 SV=1 - [DHE3_MOUSE]	24	22	62	68	0	0.01461	0.0172032	0.0113667	0.032576	0.0871755	0.319105	0.255619	0.0236553	0.238689	0.000487886	0.011723	0.0158574	0.0198049	0.0282069	0.0984626	0.340144	0.309966	0.0374049	0.137943	Mitochondrion	Mitochondrion	Mitochondrion	Mitochondrion	Mitochondrion	1	Mitochondrion	Mitochondrion	N
Q922R8	PDIA6_MOUSE	Protein disulfide-isomerase A6 OS=Mus musculus GN=Pdia6 PE=1 SV=3 - [PDIA6_MOUSE]	24	19	54	49	0.016051	0.0422064	0.0571205	0.0454422	0.127615	0.297725	0.145133	0.147178	0.00665242	0.114877	0.0202632	0.0459336	0.0825242	0.114717	0.190725	0.254442	0.176807	0.0847456	0.0101723	0.0196709	Endoplasmic reticulum/Golgi apparatus	Endoplasmic reticulum/Golgi apparatus	Endoplasmic reticulum/Golgi apparatus	Endoplasmic reticulum/Golgi apparatus	Endoplasmic reticulum/Golgi apparatus	1	Endoplasmic reticulum/Golgi apparatus	Endoplasmic reticulum/Golgi apparatus	N
Q02257	PLAK_MOUSE	Junction plakoglobin OS=Mus musculus GN=Jup PE=1 SV=3 - [PLAK_MOUSE]	24	28	50	42	0.00374239	0.285339	0.181015	0.112817	0.188541	0.113302	0.0467282	0.0359538	0.0112078	0.021353	0.00702685	0.216252	0.140795	0.157916	0.192314	0.145456	0.0978188	0.0222088	0.011974	0.00823851	Plasma membrane	Plasma membrane	Plasma membrane	Plasma membrane	Plasma membrane	1	Plasma membrane	Plasma membrane	N				Adherens junction
Q61941	NNTM_MOUSE	NAD(P) transhydrogenase, mitochondrial OS=Mus musculus GN=Nnt PE=1 SV=2 - [NNTM_MOUSE]	24	25	50	38	0	0.0167266	0.0138457	0.0113064	0.0320253	0.0871808	0.298291	0.248674	0.0692581	0.222693	0.0027492	0.0145473	0.0145836	0.0214738	0.0349738	0.100377	0.357063	0.236124	0.0932036	0.124905	Mitochondrion	Mitochondrion	Mitochondrion	Mitochondrion	Mitochondrion	1	Mitochondrion	Mitochondrion	N
Q7TPR4	ACTN1_MOUSE	Alpha-actinin-1 OS=Mus musculus GN=Actn1 PE=1 SV=1 - [ACTN1_MOUSE]	24	26	50	48	0.150703	0.291936	0.165646	0.096442	0.146707	0.103459	0.0286792	0.0100337	0	0.00639348	0.171414	0.163739	0.144284	0.151847	0.135467	0.136611	0.0617368	0.0187691	0.0079294	0.00820182	unknown	Phenotype 9	Actin cytoskeleton	Actin cytoskeleton	Actin cytoskeleton	1	Actin cytoskeleton	Actin cytoskeleton	N
Q61656	DDX5_MOUSE	Probable ATP-dependent RNA helicase DDX5 OS=Mus musculus GN=Ddx5 PE=1 SV=2 - [DDX5_MOUSE]	24	18	49	34	0.265111	0.0201412	0.034431	0.0141002	0.0343113	0.0438729	0.0461252	0.0679579	0.355802	0.118146	0.187276	0.020858	0.0318271	0.0236065	0.0386761	0.044345	0.055509	0.0282523	0.344529	0.225122	unknown	Phenotype 2	Nucleus - Non-chromatin	Nucleus - Non-chromatin	Nucleus - Non-chromatin	1	Nucleus - Non-chromatin	Nucleus - Non-chromatin	N
Q8C129	LCAP_MOUSE	Leucyl-cystinyl aminopeptidase OS=Mus musculus GN=Lnpep PE=1 SV=1 - [LCAP_MOUSE]	24	27	49	40	0	0.064042	0.114177	0.120262	0.402592	0.192675	0.0517773	0.0339963	0	0.020478	0.00126988	0.0690126	0.0917564	0.167188	0.305776	0.241515	0.0808458	0.0287354	0.00475809	0.00914246	unknown	unknown	unknown	unknown	Endosome	0.56863	Endosome	Endosome	N
P10852	4F2_MOUSE	4F2 cell-surface antigen heavy chain OS=Mus musculus GN=Slc3a2 PE=1 SV=1 - [4F2_MOUSE]	24	18	48	51	0	0.226291	0.161798	0.113424	0.219856	0.138425	0.059718	0.0471287	0.00272546	0.0306338	0.00144311	0.161505	0.140846	0.131984	0.178774	0.196126	0.137064	0.0373204	0.00800002	0.00693793	Plasma membrane	Plasma membrane	Plasma membrane	Plasma membrane	Plasma membrane	1	Plasma membrane	Plasma membrane	N
Q8VEK3	HNRPU_MOUSE	Heterogeneous nuclear ribonucleoprotein U OS=Mus musculus GN=Hnrnpu PE=1 SV=1 - [HNRPU_MOUSE]	24	29	48	53	0.246957	0.0122384	0.0311885	0.00975001	0.0256055	0.0297258	0.038199	0.0725547	0.387768	0.146013	0.183398	0.0191979	0.0306606	0.0238999	0.0359237	0.0443627	0.0511811	0.0352655	0.308845	0.267265	unknown	unknown	unknown	unknown	Nucleus - Non-chromatin	0.931847	Nucleus - Non-chromatin	Nucleus - Non-chromatin	N									High Confidence
Q91VD9	NDUS1_MOUSE	NADH-ubiquinone oxidoreductase 75 kDa subunit, mitochondrial OS=Mus musculus GN=Ndufs1 PE=1 SV=2 - [NDUS1_MOUSE]	24	21	47	38	0	0.0121785	0.0167506	0.0121203	0.0368924	0.0790986	0.187151	0.31295	0.0631882	0.279671	0.00146834	0.0101909	0.0124818	0.0182416	0.0287034	0.10726	0.335241	0.280553	0.0800419	0.125818	Mitochondrion	Mitochondrion	Mitochondrion	Mitochondrion	Mitochondrion	1	Mitochondrion	Mitochondrion	N				NADH dehydrogenase					High Confidence
P50516	VATA_MOUSE	V-type proton ATPase catalytic subunit A OS=Mus musculus GN=Atp6v1a PE=1 SV=2 - [VATA_MOUSE]	24	25	46	50	0.152289	0.122009	0.149141	0.113161	0.233202	0.128425	0.0390349	0.0279009	0.0146141	0.0202218	0.116619	0.0978561	0.14811	0.180026	0.213449	0.142198	0.0509249	0.019504	0.0218436	0.009469	unknown	unknown	unknown	unknown	Endosome	0.267573	unclassified	unclassified	N									Non-Specific
P17427	AP2A2_MOUSE	AP-2 complex subunit alpha-2 OS=Mus musculus GN=Ap2a2 PE=1 SV=2 - [AP2A2_MOUSE]	24	18	44	45	0.0321396	0.206298	0.14125	0.0849739	0.144371	0.161716	0.0919078	0.062294	0.026226	0.0488238	0.0284922	0.111804	0.111229	0.120702	0.135667	0.201692	0.161181	0.0438186	0.0311256	0.0542886	unknown	unknown	unknown	unknown	Endosome	0.270891	unclassified	unclassified	N	Vesicles - AP2
Q91WQ3	SYYC_MOUSE	Tyrosine--tRNA ligase, cytoplasmic OS=Mus musculus GN=Yars PE=2 SV=3 - [SYYC_MOUSE]	24	26	44	43	0.439328	0.0901957	0.0895284	0.042864	0.0544455	0.0477458	0.0415781	0.0895442	0.0270028	0.077767	0.356197	0.101786	0.100193	0.0836511	0.0916514	0.059942	0.0463078	0.0348371	0.0550865	0.0703471	unknown	unknown	unknown	unknown	Proteasome	0.489086	unclassified	unclassified	N
A2A432	CUL4B_MOUSE	Cullin-4B OS=Mus musculus GN=Cul4b PE=1 SV=1 - [CUL4B_MOUSE]	24	28	43	47	0.255636	0.0306986	0.0352919	0.00892754	0.0235845	0.035362	0.0743004	0.222703	0.110003	0.203494	0.284186	0.0541588	0.0668112	0.0462454	0.0580538	0.0520316	0.0669925	0.094415	0.158884	0.118222	unknown	unknown	unknown	unknown	Nucleus - Non-chromatin	0.178797	unclassified	unclassified	N
O55131	SEPT7_MOUSE	Septin-7 OS=Mus musculus GN=Sept7 PE=1 SV=1 - [SEPT7_MOUSE]	24	18	41	29	0.0247681	0.10207	0.0747284	0.0438029	0.0742476	0.0803801	0.0863995	0.203593	0.0684138	0.241597	0.0226726	0.0910707	0.0977859	0.0775966	0.0926963	0.107531	0.103127	0.106456	0.106106	0.194958	unknown	unknown	unknown	unknown	60S Ribosome	0.388529	unclassified	unclassified	N				Septins
P46061	RAGP1_MOUSE	Ran GTPase-activating protein 1 OS=Mus musculus GN=Rangap1 PE=1 SV=2 - [RAGP1_MOUSE]	24	23	39	37	0.12337	0.0303858	0.0223433	0.0149336	0.0305077	0.0470095	0.0802022	0.230577	0.18343	0.23724	0.126303	0.0370572	0.045034	0.0408348	0.0559516	0.0670985	0.10233	0.126981	0.224114	0.174296	unknown	unknown	unknown	unknown	Nucleus - Chromatin	0.455168	unclassified	unclassified	N							Prey	Prey
Q3TJ91	L2GL2_MOUSE	Lethal(2) giant larvae protein homolog 2 OS=Mus musculus GN=Llgl2 PE=2 SV=2 - [L2GL2_MOUSE]	24	18	39	22	0.0180728	0.310691	0.199984	0.111509	0.164281	0.097045	0.0357848	0.029388	0.00872293	0.0245225	0.0156019	0.214362	0.143313	0.151472	0.189915	0.12232	0.0938995	0.0246319	0.0225897	0.0218953	unknown	unknown	unknown	unknown	Plasma membrane	0.838872	Plasma membrane	Plasma membrane	Y
Q02819	NUCB1_MOUSE	Nucleobindin-1 OS=Mus musculus GN=Nucb1 PE=1 SV=2 - [NUCB1_MOUSE]	24	18	38	34	0.00673611	0.0625416	0.0831305	0.0628972	0.16576	0.193782	0.117367	0.165344	0.00404874	0.138393	0.00566362	0.0591896	0.0851062	0.13713	0.233721	0.203001	0.171514	0.0780662	0.00633991	0.020269	unknown	Endoplasmic reticulum/Golgi apparatus	unknown	Endoplasmic reticulum/Golgi apparatus	Endoplasmic reticulum/Golgi apparatus	1	Endoplasmic reticulum/Golgi apparatus	Endoplasmic reticulum/Golgi apparatus	N
Q80UM3	NAA15_MOUSE	N-alpha-acetyltransferase 15, NatA auxiliary subunit OS=Mus musculus GN=Naa15 PE=1 SV=1 - [NAA15_MOUSE]	24	24	36	38	0.204268	0.0567267	0.0593851	0.0284472	0.0442452	0.0459094	0.0528287	0.126078	0.0761805	0.305931	0.112559	0.0391949	0.0508895	0.0388361	0.0446343	0.0429057	0.0438973	0.0527374	0.0479824	0.526363	unknown	Phenotype 10	unknown	unknown	40S Ribosome	0.324084	unclassified	unclassified	N
Q8BJ71	NUP93_MOUSE	Nuclear pore complex protein Nup93 OS=Mus musculus GN=Nup93 PE=2 SV=1 - [NUP93_MOUSE]	24	22	36	33	0.110925	0.0308928	0.0347822	0.0168322	0.0315859	0.0384788	0.0471601	0.110872	0.429631	0.14884	0.11019	0.0383802	0.0422788	0.0396802	0.0466982	0.0425655	0.0542226	0.0390848	0.495819	0.0910808	unknown	unknown	unknown	unknown	Nucleus - Non-chromatin	0.635572	unclassified	Nucleus - Non-chromatin	N
Q99PU8-2	DHX30_MOUSE	Isoform 2 of Putative ATP-dependent RNA helicase DHX30 OS=Mus musculus GN=Dhx30 - [DHX30_MOUSE]	24	30	36	44	0.0501623	0.031752	0.0295786	0.0193143	0.0387423	0.0970566	0.176932	0.236398	0.0696942	0.25037	0.0372716	0.0210463	0.0278093	0.0279269	0.0412339	0.0794555	0.294854	0.183127	0.0765442	0.210731	unknown	Phenotype 7	unknown	unknown	Mitochondrion	0.859337	unclassified	Mitochondrion	N
Q6NZJ6	IF4G1_MOUSE	Eukaryotic translation initiation factor 4 gamma 1 OS=Mus musculus GN=Eif4g1 PE=1 SV=1 - [IF4G1_MOUSE]	24	29	35	43	0.289074	0.0362883	0.0524398	0.0195563	0.0357958	0.0574653	0.0924051	0.155455	0.0566587	0.204861	0.208764	0.0453814	0.0591435	0.0433231	0.0523	0.0676658	0.0687284	0.0575857	0.0599631	0.337146	unknown	unknown	unknown	unknown	40S Ribosome	0.691564	40S Ribosome	40S Ribosome	Y
Q5SSZ5	TENS3_MOUSE	Tensin-3 OS=Mus musculus GN=Tns3 PE=1 SV=1 - [TENS3_MOUSE]	24	27	34	33	0.0865957	0.248735	0.140749	0.0830577	0.129572	0.101304	0.0530989	0.0738038	0.0155468	0.067537	0.0621485	0.165493	0.126013	0.131417	0.13767	0.136811	0.101777	0.0437875	0.0305533	0.0643305	unknown	unknown	unknown	unknown	Actin cytoskeleton	0.462207	unclassified	unclassified	N
Q6P542	ABCF1_MOUSE	ATP-binding cassette sub-family F member 1 OS=Mus musculus GN=Abcf1 PE=1 SV=1 - [ABCF1_MOUSE]	24	30	34	52	0.222762	0.0624495	0.068575	0.0328526	0.0485394	0.0550141	0.073837	0.171752	0.0668442	0.197375	0.163368	0.0693851	0.1116	0.0750611	0.086336	0.0685833	0.0693902	0.0889611	0.101536	0.165779	unknown	unknown	unknown	unknown	60S Ribosome	0.43911	60S Ribosome	unclassified	N
Q91VR5	DDX1_MOUSE	ATP-dependent RNA helicase DDX1 OS=Mus musculus GN=Ddx1 PE=1 SV=1 - [DDX1_MOUSE]	24	18	33	35	0.298703	0.0462477	0.0611777	0.02715	0.0625326	0.0662986	0.0538736	0.094557	0.102278	0.187182	0.184304	0.0388011	0.0609838	0.0462755	0.0600862	0.0667738	0.0771551	0.0469132	0.0991694	0.319538	unknown	40S Ribosome	unknown	unknown	40S Ribosome	0.69977	40S Ribosome	40S Ribosome	N							Prey
B1AZI6	THOC2_MOUSE	THO complex subunit 2 OS=Mus musculus GN=Thoc2 PE=3 SV=1 - [THOC2_MOUSE]	24	25	32	29	0.126928	0.00602058	0.0124385	0	0.0143175	0.0316968	0.0841893	0.201689	0.301483	0.221237	0.103856	0.0200095	0.0228957	0.0173572	0.0274836	0.0322324	0.0547999	0.0611236	0.325101	0.335141	unknown	unknown	unknown	unknown	Nucleus - Non-chromatin	0.89275	Nucleus - Non-chromatin	Nucleus - Non-chromatin	N				THO complex
Q7TT50	MRCKB_MOUSE	Serine/threonine-protein kinase MRCK beta OS=Mus musculus GN=Cdc42bpb PE=1 SV=2 - [MRCKB_MOUSE]	24	34	32	39	0.0454325	0.319998	0.166605	0.100109	0.123138	0.110178	0.0449931	0.0300079	0.0265525	0.032987	0.0377146	0.199464	0.130602	0.138385	0.155479	0.123606	0.095457	0.0286761	0.0428701	0.0477463	unknown	Phenotype 9	Actin cytoskeleton	Actin cytoskeleton	Actin cytoskeleton	1	Actin cytoskeleton	Actin cytoskeleton	N
Q8CJF7	ELYS_MOUSE	Protein ELYS OS=Mus musculus GN=Ahctf1 PE=1 SV=1 - [ELYS_MOUSE]	24	17	31	21	0.00910436	0.00238776	0.00160125	0	0.00889469	0.0275423	0.101294	0.351562	0.19012	0.307493	0.0130449	0.00545418	0.00844184	0.0110326	0.016207	0.0457866	0.115116	0.270306	0.425239	0.0893716	unknown	Phenotype 1	Nucleus - Chromatin	Nucleus - Chromatin	Nucleus - Chromatin	1	Nucleus - Chromatin	Nucleus - Chromatin	N
P97820	M4K4_MOUSE	Mitogen-activated protein kinase kinase kinase kinase 4 OS=Mus musculus GN=Map4k4 PE=1 SV=1 - [M4K4_MOUSE]	24	24	29	28	0.0353895	0.265717	0.172868	0.123713	0.172176	0.08412	0.0433809	0.0326689	0.0256007	0.0443664	0.0316183	0.208903	0.155028	0.151798	0.146951	0.126143	0.0659105	0.0282646	0.0357987	0.0495835	unknown	Phenotype 9	unknown	unknown	Plasma membrane	0.623047	unclassified	Plasma membrane	Y
P07901	HS90A_MOUSE	Heat shock protein HSP 90-alpha OS=Mus musculus GN=Hsp90aa1 PE=1 SV=4 - [HS90A_MOUSE]	23	27	70	109	0.570216	0.127721	0.117632	0.0505838	0.0606423	0.0332614	0.0108951	0.0128656	0.00612887	0.0100539	0.456438	0.0979486	0.126185	0.100431	0.092255	0.0624974	0.0269571	0.0119762	0.0124718	0.0128403	unknown	Phenotype 5	Cytosol	Cytosol	Cytosol	1	Cytosol	Cytosol	N
P27659	RL3_MOUSE	60S ribosomal protein L3 OS=Mus musculus GN=Rpl3 PE=2 SV=3 - [RL3_MOUSE]	23	25	50	53	0.18208	0.0685221	0.0640671	0.0298133	0.0730781	0.109722	0.0828786	0.104594	0.0930175	0.192228	0.110392	0.0419318	0.0601878	0.0603467	0.0813596	0.120196	0.0938413	0.0582042	0.0778436	0.295697	60S Ribosome	60S Ribosome	60S Ribosome	60S Ribosome	60S Ribosome	1	60S Ribosome	60S Ribosome	N
Q3UM18	LSG1_MOUSE	Large subunit GTPase 1 homolog OS=Mus musculus GN=Lsg1 PE=2 SV=2 - [LSG1_MOUSE]	23	23	47	36	0.00307992	0.0446501	0.0599644	0.0468529	0.158077	0.27783	0.127568	0.138222	0.0279897	0.115765	0.00289199	0.0638111	0.0898665	0.137939	0.192185	0.251648	0.136849	0.0764434	0.0267097	0.0216559	unknown	Endoplasmic reticulum/Golgi apparatus	unknown	unknown	Endoplasmic reticulum/Golgi apparatus	0.956811	Endoplasmic reticulum/Golgi apparatus	Endoplasmic reticulum/Golgi apparatus	N									Non-Specific
P20152	VIME_MOUSE	Vimentin OS=Mus musculus GN=Vim PE=1 SV=3 - [VIME_MOUSE]	23	25	46	45	0.10308	0.0624029	0.0427921	0.0227499	0.0439224	0.0630337	0.0639637	0.152792	0.304583	0.14068	0.0828415	0.0412037	0.0455171	0.0367162	0.0472257	0.061037	0.0958443	0.070273	0.394304	0.125037	unknown	unknown	unknown	unknown	Nucleus - Non-chromatin	0.451559	unclassified	unclassified	N									Non-Specific
Q9CZW5	TOM70_MOUSE	Mitochondrial import receptor subunit TOM70 OS=Mus musculus GN=Tomm70a PE=1 SV=2 - [TOM70_MOUSE]	23	19	43	47	0.00300056	0.0118181	0.0151454	0.013189	0.0371309	0.109238	0.244197	0.260736	0.0697234	0.235822	0.00362996	0.0101704	0.0176083	0.0252759	0.0375795	0.12998	0.326678	0.275931	0.0660822	0.107064	Mitochondrion	Mitochondrion	Mitochondrion	Mitochondrion	Mitochondrion	1	Mitochondrion	Mitochondrion	N
Q9CWJ9	PUR9_MOUSE	Bifunctional purine biosynthesis protein PURH OS=Mus musculus GN=Atic PE=1 SV=2 - [PUR9_MOUSE]	23	22	42	46	0.512886	0.136393	0.130015	0.0590885	0.0719211	0.0407741	0.0160545	0.013824	0.00696707	0.0120769	0.42083	0.117619	0.124175	0.0983024	0.109079	0.0545312	0.03186	0.0134826	0.0136761	0.0164451	unknown	Phenotype 5	unknown	unknown	Cytosol	0.893278	Cytosol	Cytosol	N
P70699	LYAG_MOUSE	Lysosomal alpha-glucosidase OS=Mus musculus GN=Gaa PE=1 SV=2 - [LYAG_MOUSE]	23	22	40	39	0	0.0627254	0.170012	0.138012	0.342723	0.166669	0.0524856	0.0390129	0	0.0283615	0.00339111	0.0720102	0.139371	0.186503	0.309013	0.17528	0.0778033	0.0265093	0.00337887	0.00674028	unknown	Phenotype 3	Lysosome	Lysosome	Lysosome	1	Lysosome	Lysosome	N
Q9DBG7	SRPR_MOUSE	Signal recognition particle receptor subunit alpha OS=Mus musculus GN=Srpr PE=1 SV=1 - [SRPR_MOUSE]	23	23	37	33	0.00649393	0.0478163	0.0514233	0.0419581	0.120092	0.236585	0.136307	0.184199	0.0285919	0.146534	0.00408986	0.0694667	0.0878587	0.119175	0.185606	0.233315	0.158624	0.0827688	0.0341322	0.0249643	Endoplasmic reticulum/Golgi apparatus	Endoplasmic reticulum/Golgi apparatus	Endoplasmic reticulum/Golgi apparatus	Endoplasmic reticulum/Golgi apparatus	Endoplasmic reticulum/Golgi apparatus	1	Endoplasmic reticulum/Golgi apparatus	Endoplasmic reticulum/Golgi apparatus	N
Q8C2E7	STRUM_MOUSE	WASH complex subunit strumpellin OS=Mus musculus GN=Kiaa0196 PE=2 SV=2 - [STRUM_MOUSE]	23	34	33	51	0.057566	0.0511622	0.0960467	0.122362	0.375717	0.154865	0.0461449	0.0395061	0.0102082	0.0464222	0.0470463	0.0513085	0.0838313	0.14821	0.292928	0.2073	0.0713954	0.0315694	0.0161496	0.0502618	unknown	Phenotype 4	Endosome	Endosome	Endosome	1	Endosome	Endosome	N				WASH complex
Q8K1R3	PNPT1_MOUSE	Polyribonucleotide nucleotidyltransferase 1, mitochondrial OS=Mus musculus GN=Pnpt1 PE=1 SV=1 - [PNPT1_MOUSE]	23	22	33	32	0	0.0189891	0.0140541	0.0119612	0.0343107	0.0793825	0.18777	0.328862	0.0579021	0.266769	0.00270094	0.0141575	0.0144723	0.0205646	0.0273885	0.0935214	0.330351	0.291587	0.0752309	0.130026	Mitochondrion	Mitochondrion	Mitochondrion	Mitochondrion	Mitochondrion	1	Mitochondrion	Mitochondrion	N
Q9DBR7	MYPT1_MOUSE	Protein phosphatase 1 regulatory subunit 12A OS=Mus musculus GN=Ppp1r12a PE=1 SV=2 - [MYPT1_MOUSE]	23	36	33	48	0.0797349	0.119008	0.0734242	0.0510083	0.0700965	0.0962736	0.114285	0.199602	0.0400182	0.15655	0.0792815	0.117934	0.106839	0.0959145	0.108199	0.151718	0.123059	0.0949938	0.0707801	0.0512799	unknown	unknown	unknown	unknown	Endoplasmic reticulum/Golgi apparatus	0.344521	unclassified	unclassified	N
Q08943	SSRP1_MOUSE	FACT complex subunit SSRP1 OS=Mus musculus GN=Ssrp1 PE=1 SV=2 - [SSRP1_MOUSE]	23	12	30	15	0.210593	0.0069756	0.0218377	0.00423431	0.00992334	0.0215798	0.0641477	0.27964	0.136579	0.24449	0.188731	0.011706	0.0255224	0.0271192	0.041236	0.0620544	0.129312	0.182894	0.219466	0.111959	unknown	unknown	unknown	unknown	Nucleus - Chromatin	0.549396	unclassified	unclassified	N				FACT complex				Prey
Q61687	ATRX_MOUSE	Transcriptional regulator ATRX OS=Mus musculus GN=Atrx PE=1 SV=3 - [ATRX_MOUSE]	23	21	30	24	0.042619	0.000793743	0.00600606	0	0.00571132	0.0260912	0.110393	0.322392	0.20258	0.283414	0.062893	0.00649889	0.0150686	0.0126694	0.0163472	0.0511601	0.113888	0.256758	0.373237	0.0914791	unknown	Phenotype 1	Nucleus - Chromatin	Nucleus - Chromatin	Nucleus - Chromatin	1	Nucleus - Chromatin	Nucleus - Chromatin	N
P56480	ATPB_MOUSE	ATP synthase subunit beta, mitochondrial OS=Mus musculus GN=Atp5b PE=1 SV=2 - [ATPB_MOUSE]	22	25	67	110	0	0.0168721	0.0205627	0.0123905	0.033444	0.0829093	0.223395	0.286773	0.0728079	0.250846	0.00101752	0.0147631	0.0135077	0.0182373	0.0273099	0.0918423	0.364838	0.255914	0.0840099	0.12856	Mitochondrion	Mitochondrion	Mitochondrion	Mitochondrion	Mitochondrion	1	Mitochondrion	Mitochondrion	N				ATP synthase
P12970	RL7A_MOUSE	60S ribosomal protein L7a OS=Mus musculus GN=Rpl7a PE=2 SV=2 - [RL7A_MOUSE]	22	17	57	52	0.175124	0.0613097	0.0616402	0.0332296	0.0761938	0.123742	0.0822142	0.108401	0.079206	0.19894	0.116751	0.044081	0.0584614	0.0617636	0.0841075	0.119879	0.103289	0.0561336	0.0731328	0.282402	60S Ribosome	60S Ribosome	60S Ribosome	60S Ribosome	60S Ribosome	1	60S Ribosome	60S Ribosome	N
P47738	ALDH2_MOUSE	Aldehyde dehydrogenase, mitochondrial OS=Mus musculus GN=Aldh2 PE=1 SV=1 - [ALDH2_MOUSE]	22	20	52	72	0	0.014483	0.0177457	0.00985392	0.0289137	0.107801	0.319996	0.253891	0.0082977	0.239018	0.00251569	0.0117118	0.0152443	0.0200052	0.0326901	0.104564	0.387243	0.269434	0.0125893	0.144003	Mitochondrion	Mitochondrion	Mitochondrion	Mitochondrion	Mitochondrion	1	Mitochondrion	Mitochondrion	N
Q9QXX4	CMC2_MOUSE	Calcium-binding mitochondrial carrier protein Aralar2 OS=Mus musculus GN=Slc25a13 PE=1 SV=1 - [CMC2_MOUSE]	22	22	52	44	0	0.0173622	0.019302	0.0138846	0.0300291	0.100271	0.295019	0.229602	0.0778596	0.216671	0.000522984	0.00993787	0.0134224	0.0207608	0.0265361	0.0969087	0.326109	0.286308	0.0961882	0.123306	Mitochondrion	Mitochondrion	Mitochondrion	Mitochondrion	Mitochondrion	1	Mitochondrion	Mitochondrion	N
P14148	RL7_MOUSE	60S ribosomal protein L7 OS=Mus musculus GN=Rpl7 PE=2 SV=2 - [RL7_MOUSE]	22	18	49	37	0.152051	0.0514719	0.0481346	0.0362102	0.073109	0.129963	0.0905459	0.119494	0.0747332	0.224287	0.0942439	0.0451781	0.0648661	0.0722579	0.0958553	0.126525	0.0989402	0.0595537	0.0473457	0.295234	60S Ribosome	60S Ribosome	60S Ribosome	60S Ribosome	60S Ribosome	1	60S Ribosome	60S Ribosome	N
P54071	NADP	Isocitrate dehydrogenase [NADP], mitochondrial OS=Mus musculus GN=Idh2 PE=1 SV=3 - [IDHP_MOUSE]	22	21	48	59	0	0.0138182	0.0139262	0.0125303	0.0295615	0.101192	0.316574	0.255846	0.0133301	0.243223	0.00154843	0.0102141	0.0141287	0.0181763	0.0285812	0.104105	0.361541	0.309922	0.019857	0.131926	Mitochondrion	Mitochondrion	Mitochondrion	Mitochondrion	Mitochondrion	1	Mitochondrion	Mitochondrion	N
P80317	TCPZ_MOUSE	T-complex protein 1 subunit zeta OS=Mus musculus GN=Cct6a PE=1 SV=3 - [TCPZ_MOUSE]	22	19	48	50	0.361624	0.11151	0.0911113	0.0448483	0.0632403	0.0571829	0.0425548	0.0888936	0.0212896	0.117746	0.304385	0.0906919	0.106481	0.0913313	0.079496	0.0773429	0.0443678	0.0434137	0.0277012	0.134789	unknown	unknown	unknown	unknown	Proteasome	0.203998	unclassified	unclassified	Y				CCT complex
O08528	HXK2_MOUSE	Hexokinase-2 OS=Mus musculus GN=Hk2 PE=1 SV=1 - [HXK2_MOUSE]	22	27	47	51	0.447582	0.0642497	0.0731174	0.0350829	0.0497998	0.049557	0.0580741	0.0899668	0.0451535	0.0874167	0.374328	0.0567757	0.0783342	0.0634767	0.0663716	0.0614836	0.0848593	0.0682625	0.0331721	0.112937	unknown	unknown	unknown	unknown	Proteasome	0.323795	unclassified	unclassified	N
P61222	ABCE1_MOUSE	ATP-binding cassette sub-family E member 1 OS=Mus musculus GN=Abce1 PE=2 SV=1 - [ABCE1_MOUSE]	22	20	47	34	0.253536	0.104742	0.0909758	0.0460105	0.0697067	0.0706544	0.054304	0.10295	0.0592158	0.147905	0.184504	0.0675242	0.0815204	0.0788303	0.0858054	0.0773771	0.0767056	0.0468908	0.0619452	0.238897	unknown	unknown	unknown	unknown	60S Ribosome	0.44238	60S Ribosome	unclassified	N
Q9WUM4	COR1C_MOUSE	Coronin-1C OS=Mus musculus GN=Coro1c PE=1 SV=2 - [COR1C_MOUSE]	22	18	46	30	0.07821	0.212675	0.121082	0.0743344	0.119604	0.0732817	0.0405469	0.110425	0.0841226	0.0857183	0.0768829	0.163373	0.126499	0.1183	0.138152	0.0953822	0.0747876	0.0416621	0.127327	0.0376354	unknown	unknown	unknown	unknown	Actin cytoskeleton	0.25756	unclassified	unclassified	N
Q8BM55	TM214_MOUSE	Transmembrane protein 214 OS=Mus musculus GN=Tmem214 PE=2 SV=1 - [TM214_MOUSE]	22	17	43	29	0	0.0446562	0.0375224	0.0292317	0.069262	0.17969	0.149268	0.229318	0.0642484	0.196803	0.0047526	0.0692056	0.0850675	0.089798	0.126972	0.192962	0.171957	0.133058	0.0866904	0.0395366	unknown	unknown	unknown	unknown	Endoplasmic reticulum/Golgi apparatus	0.71177	unclassified	Endoplasmic reticulum/Golgi apparatus	N
Q99MD9	NASP_MOUSE	Nuclear autoantigenic sperm protein OS=Mus musculus GN=Nasp PE=1 SV=2 - [NASP_MOUSE]	22	35	43	81	0.810769	0.0389693	0.0775617	0.0126777	0.0159215	0.0125628	0.00662003	0.00975392	0.00707185	0.00809194	0.728798	0.0396405	0.0885508	0.0380837	0.0373008	0.0250672	0.0107321	0.00618618	0.0130516	0.0125894	unknown	Phenotype 6	unknown	unknown	Proteasome	0.273629	unclassified	unclassified	N
Q9ERG0	LIMA1_MOUSE	LIM domain and actin-binding protein 1 OS=Mus musculus GN=Lima1 PE=1 SV=3 - [LIMA1_MOUSE]	22	30	42	54	0.0686096	0.168287	0.100199	0.0579142	0.0989618	0.13187	0.0850872	0.100875	0.105776	0.0824206	0.0609519	0.106757	0.0830452	0.082153	0.102784	0.15371	0.142701	0.0547196	0.129664	0.0835141	unknown	unknown	unknown	unknown	Endoplasmic reticulum/Golgi apparatus	0.27195	unclassified	unclassified	N
Q8C7X2-2	EMC1_MOUSE	Isoform 2 of ER membrane protein complex subunit 1 OS=Mus musculus GN=Emc1 - [EMC1_MOUSE]	22	23	41	37	0	0.0406691	0.0597738	0.0357936	0.120949	0.274407	0.144374	0.153854	0.0383564	0.131823	0.0017759	0.0545087	0.0780593	0.116432	0.166572	0.241145	0.164424	0.102117	0.0474991	0.0274672	unknown	Endoplasmic reticulum/Golgi apparatus	unknown	Endoplasmic reticulum/Golgi apparatus	Endoplasmic reticulum/Golgi apparatus	1	Endoplasmic reticulum/Golgi apparatus	Endoplasmic reticulum/Golgi apparatus	N
Q8VDF2	UHRF1_MOUSE	E3 ubiquitin-protein ligase UHRF1 OS=Mus musculus GN=Uhrf1 PE=1 SV=2 - [UHRF1_MOUSE]	22	18	41	28	0.0204021	0.00197522	0.00406695	0	0.00675585	0.025878	0.0925996	0.32441	0.247662	0.27625	0.0334388	0.00741657	0.0110265	0.00988364	0.0142337	0.0354158	0.106644	0.184729	0.509995	0.0872164	unknown	Phenotype 1	Nucleus - Chromatin	Nucleus - Chromatin	Nucleus - Chromatin	1	Nucleus - Chromatin	Nucleus - Chromatin	N
Q3TYD6	LMTK2_MOUSE	Serine/threonine-protein kinase LMTK2 OS=Mus musculus GN=Lmtk2 PE=1 SV=3 - [LMTK2_MOUSE]	22	28	40	41	0.00294283	0.140587	0.2033	0.158024	0.234057	0.118542	0.0533265	0.0462904	0.011752	0.0311784	0.00305756	0.0799685	0.160916	0.226017	0.250436	0.156523	0.0754673	0.0277649	0.0133975	0.00645248	unknown	Plasma membrane	unknown	unknown	Lysosome	0.600324	unclassified	unclassified	N									High Confidence
P07742	RIR1_MOUSE	Ribonucleoside-diphosphate reductase large subunit OS=Mus musculus GN=Rrm1 PE=1 SV=2 - [RIR1_MOUSE]	22	21	39	40	0.420546	0.173492	0.117234	0.056489	0.064206	0.0524996	0.0241491	0.0376177	0.0127356	0.0410309	0.33965	0.106884	0.130028	0.109651	0.0936436	0.0722547	0.0350752	0.0260185	0.0319757	0.0548202	unknown	unknown	unknown	unknown	Cytosol	0.819124	unclassified	Cytosol	Y
Q91ZW3	SMCA5_MOUSE	SWI/SNF-related matrix-associated actin-dependent regulator of chromatin subfamily A member 5 OS=Mus musculus GN=Smarca5 PE=1 SV=1 - [SMCA5_MOUSE]	22	16	39	25	0.0315606	0.00198877	0.00679581	0.00169902	0.00830468	0.0266407	0.103487	0.298082	0.239481	0.28196	0.0412053	0.00862856	0.0122665	0.00969507	0.0158379	0.0442819	0.111964	0.177353	0.476883	0.101884	unknown	Phenotype 1	Nucleus - Chromatin	Nucleus - Chromatin	Nucleus - Chromatin	1	Nucleus - Chromatin	Nucleus - Chromatin	N				BAF complex			Prey	Prey
Q8BIJ6	SYIM_MOUSE	Isoleucine--tRNA ligase, mitochondrial OS=Mus musculus GN=Iars2 PE=2 SV=1 - [SYIM_MOUSE]	22	22	38	37	0.00255936	0.0140777	0.018825	0.0124935	0.0285649	0.101081	0.328548	0.249216	0.0147522	0.229882	0.00332744	0.0118004	0.0153861	0.0225969	0.0326639	0.114732	0.383143	0.261548	0.0175352	0.137268	Mitochondrion	Mitochondrion	Mitochondrion	Mitochondrion	Mitochondrion	1	Mitochondrion	Mitochondrion	N				Mitochondrial tRNA ligase
Q8CCJ3	UFL1_MOUSE	E3 UFM1-protein ligase 1 OS=Mus musculus GN=Ufl1 PE=1 SV=2 - [UFL1_MOUSE]	22	24	38	32	0.00823111	0.0503286	0.0589869	0.0446556	0.14851	0.23511	0.125872	0.166802	0.0291875	0.132316	0.00937338	0.0761029	0.0862105	0.115376	0.209196	0.21133	0.162452	0.0678658	0.0344957	0.0275982	Endoplasmic reticulum/Golgi apparatus	Endoplasmic reticulum/Golgi apparatus	Endoplasmic reticulum/Golgi apparatus	Endoplasmic reticulum/Golgi apparatus	Endoplasmic reticulum/Golgi apparatus	1	Endoplasmic reticulum/Golgi apparatus	Endoplasmic reticulum/Golgi apparatus	N
Q9EQH3	VPS35_MOUSE	Vacuolar protein sorting-associated protein 35 OS=Mus musculus GN=Vps35 PE=1 SV=1 - [VPS35_MOUSE]	22	26	38	42	0.115048	0.0379527	0.0538196	0.0852924	0.338193	0.208781	0.0619249	0.0466211	0.0148243	0.0375431	0.0887395	0.0567598	0.0745405	0.126189	0.283908	0.2203	0.0743053	0.0286591	0.0160428	0.0305557	unknown	unknown	unknown	unknown	Endosome	0.430994	unclassified	unclassified	N
Q8CGY8	OGT1_MOUSE	UDP-N-acetylglucosamine--peptide N-acetylglucosaminyltransferase 110 kDa subunit OS=Mus musculus GN=Ogt PE=1 SV=2 - [OGT1_MOUSE]	22	19	37	28	0.22362	0.0310316	0.0284514	0	0.016921	0.0251601	0.0542534	0.161809	0.282642	0.176111	0.178943	0.0322528	0.0366764	0.033603	0.0439245	0.0431917	0.0553353	0.0746483	0.366845	0.134581	unknown	unknown	unknown	unknown	Nucleus - Non-chromatin	0.632877	unclassified	Nucleus - Non-chromatin	N						Prey
Q9ERK4	XPO2_MOUSE	Exportin-2 OS=Mus musculus GN=Cse1l PE=2 SV=1 - [XPO2_MOUSE]	22	28	37	39	0.725025	0.0269907	0.070632	0.0150584	0.017871	0.0189244	0.0167948	0.0375229	0.0373385	0.0338427	0.659892	0.036196	0.0774173	0.0396432	0.0394	0.0312185	0.0220174	0.0211535	0.0390559	0.0340056	unknown	Phenotype 6	unknown	unknown	Proteasome	0.38502	unclassified	unclassified	N			Exportin	Exportin
O08917	FLOT1_MOUSE	Flotillin-1 OS=Mus musculus GN=Flot1 PE=1 SV=1 - [FLOT1_MOUSE]	22	20	36	32	0.00140003	0.192065	0.155579	0.104227	0.211268	0.1518	0.0643596	0.0572765	0.0255546	0.0364698	0.00415266	0.130072	0.126578	0.167253	0.175839	0.197051	0.122352	0.0337917	0.0328599	0.0100508	unknown	Phenotype 4	Endosome	Endosome	Endosome	1	Endosome	Endosome	N
P84091	AP2M1_MOUSE	AP-2 complex subunit mu OS=Mus musculus GN=Ap2m1 PE=1 SV=1 - [AP2M1_MOUSE]	22	19	36	37	0.0261794	0.187135	0.136676	0.081598	0.156415	0.173736	0.0935109	0.0612724	0.0281429	0.0553342	0.0258123	0.108394	0.104243	0.120292	0.128473	0.2006	0.166507	0.0480444	0.0340881	0.0635457	unknown	unknown	unknown	unknown	Endosome	0.29278	unclassified	unclassified	N	Vesicles - AP2
Q61768	KINH_MOUSE	Kinesin-1 heavy chain OS=Mus musculus GN=Kif5b PE=1 SV=3 - [KINH_MOUSE]	22	26	36	45	0.173737	0.0988728	0.091407	0.0439581	0.0784263	0.0838471	0.0953981	0.144529	0.0295348	0.16029	0.171244	0.0897133	0.102702	0.100798	0.10274	0.108828	0.0885103	0.0828068	0.0405682	0.11209	unknown	unknown	unknown	unknown	60S Ribosome	0.290881	unclassified	unclassified	N		Kinesins
Q9WVK4	EHD1_MOUSE	EH domain-containing protein 1 OS=Mus musculus GN=Ehd1 PE=1 SV=1 - [EHD1_MOUSE]	22	20	36	32	0.0172725	0.274267	0.18201	0.0997476	0.149421	0.0789086	0.0412653	0.0764391	0.0162542	0.0644144	0.0187469	0.158596	0.115903	0.147119	0.203357	0.137487	0.0827746	0.0471833	0.0311056	0.0577281	unknown	unknown	unknown	unknown	Plasma membrane	0.556988	unclassified	unclassified	N
A2TJV2	PALM3_MOUSE	Paralemmin-3 OS=Mus musculus GN=Palm3 PE=2 SV=1 - [PALM3_MOUSE]	22	29	35	55	0.00160025	0.314397	0.174106	0.120777	0.163722	0.12645	0.0516269	0.0238787	0.00825924	0.0151821	0.00185749	0.24375	0.168746	0.141065	0.184018	0.142337	0.0881605	0.0192825	0.00657879	0.0042046	Plasma membrane	Plasma membrane	Plasma membrane	Plasma membrane	Plasma membrane	1	Plasma membrane	Plasma membrane	N
O35488	S27A2_MOUSE	Very long-chain acyl-CoA synthetase OS=Mus musculus GN=Slc27a2 PE=1 SV=2 - [S27A2_MOUSE]	22	21	34	34	0	0.0627204	0.0822006	0.0645773	0.155016	0.225705	0.104578	0.154597	0.0212768	0.129328	0.00250429	0.0688794	0.100874	0.137745	0.186593	0.231194	0.129817	0.0858148	0.0307768	0.0258022	unknown	Endoplasmic reticulum/Golgi apparatus	unknown	unknown	Endoplasmic reticulum/Golgi apparatus	0.891043	unclassified	Endoplasmic reticulum/Golgi apparatus	N
Q9DBE9	SPB1_MOUSE	pre-rRNA processing protein FTSJ3 OS=Mus musculus GN=Ftsj3 PE=1 SV=1 - [SPB1_MOUSE]	22	23	34	37	0.248227	0.0116863	0.0223423	0.00550743	0.0148948	0.0201917	0.0326371	0.101785	0.369861	0.172866	0.180283	0.0145188	0.0279999	0.0202286	0.0316558	0.0377186	0.0382625	0.0269817	0.313812	0.30854	unknown	Phenotype 2	Nucleus - Non-chromatin	Nucleus - Non-chromatin	Nucleus - Non-chromatin	1	Nucleus - Non-chromatin	Nucleus - Non-chromatin	N
Q04692	SMRCD_MOUSE	SWI/SNF-related matrix-associated actin-dependent regulator of chromatin subfamily A containing DEAD/H box 1 OS=Mus musculus GN=Smarcad1 PE=1 SV=2 - [SMRCD_MOUSE]	22	12	33	18	0.105371	0.00387142	0.014188	0	0.00802366	0.0252663	0.084603	0.283913	0.223635	0.251128	0.135818	0.0129605	0.0217369	0.0160167	0.024	0.0429507	0.0887312	0.178532	0.364499	0.114755	unknown	Phenotype 1	Nucleus - Chromatin	Nucleus - Chromatin	Nucleus - Chromatin	1	Nucleus - Chromatin	Nucleus - Chromatin	N				BAF complex
O55029	COPB2_MOUSE	Coatomer subunit beta' OS=Mus musculus GN=Copb2 PE=2 SV=2 - [COPB2_MOUSE]	22	23	32	37	0.300007	0.0681739	0.0939745	0.0404749	0.0985145	0.0929324	0.0495863	0.131239	0.0235086	0.101589	0.171214	0.0543385	0.0791879	0.111562	0.142981	0.173253	0.10396	0.0738261	0.0316374	0.0580407	unknown	unknown	unknown	unknown	Endoplasmic reticulum/Golgi apparatus	0.28847	unclassified	unclassified	N	Vesicles - COP I
Q3UQ44	IQGA2_MOUSE	Ras GTPase-activating-like protein IQGAP2 OS=Mus musculus GN=Iqgap2 PE=1 SV=2 - [IQGA2_MOUSE]	22	33	32	49	0.0599179	0.343812	0.160752	0.101868	0.147538	0.114413	0.039204	0.0216366	0	0.0108575	0.0635684	0.197785	0.165003	0.161131	0.157805	0.136213	0.0614709	0.0240341	0.0165409	0.0164483	unknown	unknown	unknown	unknown	Plasma membrane	0.563963	unclassified	unclassified	N
Q61881	MCM7_MOUSE	DNA replication licensing factor MCM7 OS=Mus musculus GN=Mcm7 PE=2 SV=1 - [MCM7_MOUSE]	22	19	32	25	0.520592	0.0161596	0.04299	0.00484691	0.0130353	0.0166635	0.0333459	0.0946718	0.168736	0.0889585	0.445994	0.024795	0.0480444	0.0209582	0.0283529	0.0228371	0.0400141	0.040037	0.241225	0.0877423	unknown	unknown	unknown	unknown	Nucleus - Non-chromatin	0.250022	unclassified	unclassified	N			MCMcomplex	MCM complex
Q62315	JARD2_MOUSE	Protein Jumonji OS=Mus musculus GN=Jarid2 PE=1 SV=1 - [JARD2_MOUSE]	22	20	32	26	0.0707088	0.00381466	0.0129891	0.00154156	0.0166091	0.0242815	0.0760778	0.273965	0.253215	0.266798	0.0749732	0.0100159	0.01467	0.0120641	0.0215757	0.0393814	0.0904107	0.119297	0.448836	0.168777	unknown	Phenotype 1	Nucleus - Chromatin	Nucleus - Chromatin	Nucleus - Chromatin	1	Nucleus - Chromatin	Nucleus - Chromatin	N
Q925I1	ATAD3_MOUSE	ATPase family AAA domain-containing protein 3 OS=Mus musculus GN=Atad3 PE=1 SV=1 - [ATAD3_MOUSE]	22	21	31	36	0	0.0103349	0.0165765	0.0118962	0.0344496	0.0686867	0.189767	0.317906	0.0831912	0.267192	0.00191596	0.00940463	0.0120529	0.0170925	0.029111	0.0974389	0.322498	0.284893	0.105109	0.120485	unknown	Mitochondrion	unknown	Mitochondrion	Mitochondrion	1	Mitochondrion	Mitochondrion	N
Q6P1H6	ANKL2_MOUSE	Ankyrin repeat and LEM domain-containing protein 2 OS=Mus musculus GN=Ankle2 PE=2 SV=2 - [ANKL2_MOUSE]	22	28	29	36	0.0131495	0.0471115	0.059349	0.047198	0.150621	0.246692	0.126799	0.153744	0.0289478	0.126389	0.0113681	0.0647996	0.0903774	0.124874	0.176143	0.254521	0.126973	0.0872743	0.0310568	0.0326124	unknown	Endoplasmic reticulum/Golgi apparatus	unknown	Endoplasmic reticulum/Golgi apparatus	Endoplasmic reticulum/Golgi apparatus	1	Endoplasmic reticulum/Golgi apparatus	Endoplasmic reticulum/Golgi apparatus	N
Q9R0L6-2	PCM1_MOUSE	Isoform 2 of Pericentriolar material 1 protein OS=Mus musculus GN=Pcm1 - [PCM1_MOUSE]	22	33	26	40	0.067403	0.0236616	0.0216523	0.00705175	0.0248517	0.0563299	0.108848	0.306315	0.133119	0.250767	0.041375	0.0343745	0.0447962	0.0488575	0.05588	0.142689	0.164687	0.154281	0.131764	0.181295	unknown	unknown	unknown	unknown	Peroxisome	0.408232	unclassified	unclassified	N		MTOC
P17182	ENOA_MOUSE	Alpha-enolase OS=Mus musculus GN=Eno1 PE=1 SV=3 - [ENOA_MOUSE]	21	21	119	145	0.515001	0.116154	0.124882	0.0563669	0.068549	0.0448548	0.0181924	0.0235969	0.010288	0.0221161	0.492941	0.0846427	0.119483	0.0925062	0.0884741	0.0540092	0.0262646	0.0122631	0.0143285	0.0150879	unknown	Phenotype 5	Cytosol	Cytosol	Cytosol	1	Cytosol	Cytosol	N
Q60932-2	VDAC1_MOUSE	Isoform Mt-VDAC1 of Voltage-dependent anion-selective channel protein 1 OS=Mus musculus GN=Vdac1 - [VDAC1_MOUSE]	21	18	96	189	0	0.028558	0.0455106	0.0302687	0.0535799	0.107503	0.232324	0.21751	0.084501	0.200245	0	0.0198587	0.037816	0.0561815	0.0541585	0.109731	0.273292	0.25925	0.089547	0.100165	unknown	unknown	unknown	unknown	Mitochondrion	0.915625	unclassified	Mitochondrion	N				Voltage-dependent anion channel (VDAC)
Q9DBG6	RPN2_MOUSE	Dolichyl-diphosphooligosaccharide--protein glycosyltransferase subunit 2 OS=Mus musculus GN=Rpn2 PE=2 SV=1 - [RPN2_MOUSE]	21	18	50	39	0	0.0298803	0.0302048	0.0249539	0.0909447	0.247697	0.179149	0.186864	0.0446451	0.165661	0	0.0433283	0.0701798	0.0983423	0.148443	0.23946	0.194885	0.122256	0.0561997	0.0269071	Endoplasmic reticulum/Golgi apparatus	Endoplasmic reticulum/Golgi apparatus	Endoplasmic reticulum/Golgi apparatus	Endoplasmic reticulum/Golgi apparatus	Endoplasmic reticulum/Golgi apparatus	1	Endoplasmic reticulum/Golgi apparatus	Endoplasmic reticulum/Golgi apparatus	N				Oligosacchyltransferase complex (OST)					High Confidence
P20060	HEXB_MOUSE	Beta-hexosaminidase subunit beta OS=Mus musculus GN=Hexb PE=2 SV=2 - [HEXB_MOUSE]	21	17	48	45	0	0.0794147	0.15378	0.135386	0.284462	0.198325	0.0595741	0.0458013	0.0110093	0.0322477	0.00251462	0.0682556	0.147832	0.187231	0.266514	0.200989	0.070165	0.0292114	0.0158386	0.0114487	unknown	Phenotype 3	Lysosome	Lysosome	Lysosome	1	Lysosome	Lysosome	N									High Confidence
Q9DBG3	AP2B1_MOUSE	AP-2 complex subunit beta OS=Mus musculus GN=Ap2b1 PE=1 SV=1 - [AP2B1_MOUSE]	21	25	45	51	0.0274344	0.193529	0.116712	0.0771025	0.142664	0.193502	0.109593	0.0684378	0.0266205	0.0444054	0.0233933	0.105824	0.116626	0.107023	0.13409	0.225165	0.153255	0.0466664	0.0294625	0.0584931	unknown	unknown	unknown	unknown	Endosome	0.2631	unclassified	unclassified	N	Vesicles - AP2								High Confidence
P09411	PGK1_MOUSE	Phosphoglycerate kinase 1 OS=Mus musculus GN=Pgk1 PE=1 SV=4 - [PGK1_MOUSE]	21	20	41	49	0.55009	0.111774	0.11861	0.0530332	0.0723683	0.0390447	0.0143602	0.015763	0.0108829	0.0140741	0.460338	0.0959082	0.113121	0.0863003	0.0996689	0.0539342	0.0316877	0.0149963	0.0234923	0.0205539	unknown	Phenotype 5	Cytosol	Cytosol	Cytosol	1	Cytosol	Cytosol	Y
P05201	AATC_MOUSE	Aspartate aminotransferase, cytoplasmic OS=Mus musculus GN=Got1 PE=1 SV=3 - [AATC_MOUSE]	21	21	39	41	0.555391	0.115484	0.140688	0.0521172	0.0758668	0.0360057	0.0124978	0.00792048	0	0.00402839	0.477494	0.100268	0.130683	0.0947562	0.0968234	0.0550182	0.0269912	0.00815853	0.00546057	0.00434616	unknown	Phenotype 5	Cytosol	Cytosol	Cytosol	1	Cytosol	Cytosol	N
P47911	RL6_MOUSE	60S ribosomal protein L6 OS=Mus musculus GN=Rpl6 PE=1 SV=3 - [RL6_MOUSE]	21	20	39	57	0.194557	0.0626179	0.0615543	0.0295982	0.0743637	0.111033	0.0680783	0.109396	0.0882361	0.200566	0.115199	0.0489933	0.05744	0.0512329	0.0841298	0.0904611	0.103463	0.0527985	0.077702	0.31858	60S Ribosome	60S Ribosome	60S Ribosome	60S Ribosome	60S Ribosome	1	60S Ribosome	60S Ribosome	N
Q8BFR5	EFTU_MOUSE	Elongation factor Tu, mitochondrial OS=Mus musculus GN=Tufm PE=1 SV=1 - [EFTU_MOUSE]	21	20	39	36	0.00124316	0.0145385	0.0174359	0.0136319	0.0339005	0.0762381	0.181124	0.35538	0.0104628	0.296046	0.00258523	0.0119157	0.0136314	0.0184892	0.0304254	0.0989639	0.40513	0.251363	0.0225364	0.14496	Mitochondrion	Mitochondrion	Mitochondrion	Mitochondrion	Mitochondrion	1	Mitochondrion	Mitochondrion	N
Q8R3B1	PLCD1_MOUSE	1-phosphatidylinositol 4,5-bisphosphate phosphodiesterase delta-1 OS=Mus musculus GN=Plcd1 PE=2 SV=2 - [PLCD1_MOUSE]	21	24	39	38	0.0153817	0.330244	0.209822	0.12035	0.154714	0.0979343	0.0374282	0.0162878	0.00947805	0.00835882	0.0192665	0.226696	0.152849	0.16606	0.177691	0.145874	0.0783577	0.0182392	0.0103296	0.00463683	unknown	Plasma membrane	unknown	unknown	Plasma membrane	0.890234	Plasma membrane	Plasma membrane	N
Q9CZD3	SYG_MOUSE	Glycine--tRNA ligase OS=Mus musculus GN=Gars PE=1 SV=1 - [SYG_MOUSE]	21	21	39	34	0.430813	0.100878	0.0923272	0.0431959	0.0603312	0.0502769	0.0620204	0.0877651	0.00532367	0.0670683	0.367387	0.0784417	0.108104	0.0857827	0.0849625	0.0646684	0.0971832	0.0665269	0.0119493	0.0349939	unknown	unknown	unknown	unknown	Cytosol	0.375155	unclassified	unclassified	N
Q9D6Z1	NOP56_MOUSE	Nucleolar protein 56 OS=Mus musculus GN=Nop56 PE=1 SV=2 - [NOP56_MOUSE]	21	19	39	33	0.185828	0.0151432	0.0297335	0.00887924	0.0170681	0.0337236	0.0509119	0.122683	0.39601	0.140019	0.115029	0.0155444	0.0310791	0.0353089	0.0438764	0.0477477	0.051257	0.0417341	0.413915	0.204509	unknown	Phenotype 2	Nucleus - Non-chromatin	Nucleus - Non-chromatin	Nucleus - Non-chromatin	1	Nucleus - Non-chromatin	Nucleus - Non-chromatin	N
O35857	TIM44_MOUSE	Mitochondrial import inner membrane translocase subunit TIM44 OS=Mus musculus GN=Timm44 PE=2 SV=2 - [TIM44_MOUSE]	21	19	38	30	0	0.0156171	0.0150425	0.0102705	0.0321364	0.0879992	0.270965	0.303444	0.0148403	0.249686	0.000976041	0.0115146	0.013288	0.0212263	0.0306819	0.092016	0.39175	0.279141	0.0230122	0.136394	Mitochondrion	Mitochondrion	Mitochondrion	Mitochondrion	Mitochondrion	1	Mitochondrion	Mitochondrion	N
P51660	DHB4_MOUSE	Peroxisomal multifunctional enzyme type 2 OS=Mus musculus GN=Hsd17b4 PE=1 SV=3 - [DHB4_MOUSE]	21	23	38	48	0	0.0123849	0.0153212	0.00909577	0.0339785	0.091204	0.108957	0.375851	0.0389371	0.31427	0.00359394	0.0273551	0.0362668	0.0440119	0.0668946	0.124972	0.240861	0.185507	0.0548853	0.215652	unknown	Phenotype 7	Peroxisome	Peroxisome	Peroxisome	1	Peroxisome	Peroxisome	N
Q80Y84-2	KDM5B_MOUSE	Isoform 2 of Lysine-specific demethylase 5B OS=Mus musculus GN=Kdm5b - [KDM5B_MOUSE]	21	15	36	16	0.0185125	0	0.00315674	0	0.00539064	0.0323674	0.123796	0.304674	0.234911	0.277192	0.0289622	0.00794919	0.00805909	0.0115806	0.0148877	0.0428638	0.102508	0.227222	0.442113	0.113855	unknown	unknown	unknown	unknown	Nucleus - Chromatin	0.914897	Nucleus - Chromatin	Nucleus - Chromatin	N
Q8R2Y2	MUC18_MOUSE	Cell surface glycoprotein MUC18 OS=Mus musculus GN=Mcam PE=1 SV=1 - [MUC18_MOUSE]	21	18	36	33	0.00332186	0.323384	0.192059	0.116264	0.161556	0.10146	0.0436926	0.0312434	0.0036445	0.0233745	0.00415192	0.204836	0.164507	0.17316	0.171294	0.15924	0.0867279	0.0257418	0.00548881	0.00485162	Plasma membrane	Plasma membrane	Plasma membrane	Plasma membrane	Plasma membrane	1	Plasma membrane	Plasma membrane	N
Q922B2	SYDC_MOUSE	Aspartate--tRNA ligase, cytoplasmic OS=Mus musculus GN=Dars PE=2 SV=2 - [SYDC_MOUSE]	21	22	36	31	0.451215	0.055371	0.0644867	0.0250082	0.0417439	0.0425655	0.0362011	0.112535	0.0653206	0.105553	0.337343	0.0746923	0.0770698	0.0634826	0.084493	0.0650638	0.062352	0.0426851	0.087281	0.105537	unknown	unknown	unknown	unknown	Proteasome	0.273394	unclassified	unclassified	Y								Prey
P40142	TKT_MOUSE	Transketolase OS=Mus musculus GN=Tkt PE=1 SV=1 - [TKT_MOUSE]	21	18	35	31	0.622362	0.0573318	0.0817927	0.0231192	0.0336936	0.0264296	0.0213387	0.0552624	0.0145602	0.0641097	0.630651	0.0513983	0.0825368	0.0483349	0.0456896	0.0357023	0.0181194	0.0169876	0.0242887	0.0462919	unknown	unknown	unknown	unknown	Proteasome	0.566811	unclassified	unclassified	N									High Confidence
P43406	ITAV_MOUSE	Integrin alpha-V OS=Mus musculus GN=Itgav PE=1 SV=2 - [ITAV_MOUSE]	21	23	35	33	0	0.193115	0.151764	0.111021	0.210475	0.152838	0.074108	0.0601071	0	0.0465719	0.00192774	0.127127	0.133844	0.192477	0.206612	0.202244	0.0773394	0.0421066	0.00661033	0.00971244	Plasma membrane	unknown	Plasma membrane	Plasma membrane	Plasma membrane	1	Plasma membrane	Plasma membrane	N
Q9JLB0-2	MPP6_MOUSE	Isoform Alpha of MAGUK p55 subfamily member 6 OS=Mus musculus GN=Mpp6 - [MPP6_MOUSE]	21	19	35	31	0.0097935	0.324311	0.200452	0.108856	0.129661	0.109112	0.0506463	0.0351113	0.0101003	0.0219574	0.0109724	0.193777	0.164458	0.16379	0.170272	0.142671	0.0951908	0.0260321	0.0131762	0.0196605	unknown	Plasma membrane	unknown	unknown	Plasma membrane	0.845677	Plasma membrane	Plasma membrane	N
P58281-2	OPA1_MOUSE	Isoform 2 of Dynamin-like 120 kDa protein, mitochondrial OS=Mus musculus GN=Opa1 - [OPA1_MOUSE]	21	32	34	43	0	0.0129837	0.0169383	0.00929935	0.0299309	0.109471	0.308872	0.261682	0.0205035	0.23032	0.00188817	0.0120821	0.0160236	0.0231199	0.0350798	0.123683	0.381777	0.244921	0.0243326	0.137093	unknown	Mitochondrion	unknown	unknown	Mitochondrion	0.981237	Mitochondrion	Mitochondrion	N									High Confidence
Q6PIC6	AT1A3_MOUSE	Sodium/potassium-transporting ATPase subunit alpha-3 OS=Mus musculus GN=Atp1a3 PE=1 SV=1 - [AT1A3_MOUSE]	21	20	34	34	0.00205201	0.290363	0.166144	0.113463	0.156223	0.136863	0.0600351	0.0373077	0.00450965	0.033039	0	0.175205	0.149949	0.155728	0.174253	0.189131	0.11467	0.0271353	0.00679911	0.00712936	unknown	Plasma membrane	unknown	unknown	Plasma membrane	0.884639	Plasma membrane	Plasma membrane	N
P37040	NCPR_MOUSE	NADPH--cytochrome P450 reductase OS=Mus musculus GN=Por PE=1 SV=2 - [NCPR_MOUSE]	21	23	33	42	0	0.106814	0.0897342	0.0651264	0.168201	0.209367	0.0886664	0.139134	0.00614226	0.126815	0.00302311	0.0801646	0.108726	0.150503	0.198918	0.230703	0.125494	0.0733092	0.0104328	0.0187265	Endoplasmic reticulum/Golgi apparatus	Endoplasmic reticulum/Golgi apparatus	Endoplasmic reticulum/Golgi apparatus	Endoplasmic reticulum/Golgi apparatus	Endoplasmic reticulum/Golgi apparatus	1	Endoplasmic reticulum/Golgi apparatus	Endoplasmic reticulum/Golgi apparatus	N
Q60598	SRC8_MOUSE	Src substrate cortactin OS=Mus musculus GN=Cttn PE=1 SV=2 - [SRC8_MOUSE]	21	16	33	30	0.165601	0.232624	0.135734	0.0816391	0.108023	0.0814036	0.0352969	0.0423034	0.0738744	0.0435002	0.148841	0.121853	0.134557	0.126297	0.112188	0.0976828	0.0465799	0.0222903	0.147367	0.0423437	unknown	unknown	unknown	unknown	Actin cytoskeleton	0.284322	unclassified	unclassified	N
Q76MZ3	2AAA_MOUSE	Serine/threonine-protein phosphatase 2A 65 kDa regulatory subunit A alpha isoform OS=Mus musculus GN=Ppp2r1a PE=1 SV=3 - [2AAA_MOUSE]	21	17	33	36	0.372303	0.136566	0.110611	0.0624462	0.0995821	0.0692313	0.0293402	0.0383168	0.0442743	0.0373287	0.283105	0.120089	0.119343	0.108254	0.126887	0.0865644	0.0572827	0.0248229	0.0472095	0.0264417	unknown	unknown	unknown	unknown	Cytosol	0.63031	unclassified	Cytosol	N							Prey
Q8R1B4	EIF3C_MOUSE	Eukaryotic translation initiation factor 3 subunit C OS=Mus musculus GN=Eif3c PE=1 SV=1 - [EIF3C_MOUSE]	21	21	32	27	0.606399	0.0408826	0.0662991	0.0190694	0.0355598	0.0359682	0.0225956	0.0382305	0.0381741	0.0968213	0.395606	0.060097	0.0778133	0.0498775	0.0590547	0.0467159	0.0408015	0.0253032	0.0446807	0.200051	unknown	unknown	unknown	unknown	Proteasome	0.295582	unclassified	unclassified	Y				eIF3 complex
Q3UQ84	SYTM_MOUSE	Threonine--tRNA ligase, mitochondrial OS=Mus musculus GN=Tars2 PE=2 SV=1 - [SYTM_MOUSE]	21	19	31	22	0.00473553	0.0192261	0.0212052	0.0156558	0.0397614	0.0990577	0.207356	0.307805	0.0219588	0.263238	0.00632056	0.0178251	0.0192545	0.0249731	0.0328271	0.0910973	0.378839	0.247237	0.0279844	0.153642	Mitochondrion	Mitochondrion	Mitochondrion	Mitochondrion	Mitochondrion	1	Mitochondrion	Mitochondrion	N				Mitochondrial tRNA ligase
Q8BWW9	PKN2_MOUSE	Serine/threonine-protein kinase N2 OS=Mus musculus GN=Pkn2 PE=1 SV=3 - [PKN2_MOUSE]	21	23	31	31	0.0332577	0.288817	0.177117	0.109036	0.157292	0.111813	0.0474351	0.0393553	0.00737568	0.0285001	0.0267254	0.215621	0.160997	0.16565	0.157416	0.128994	0.066906	0.0277642	0.0192322	0.0306931	unknown	unknown	unknown	unknown	Plasma membrane	0.763553	unclassified	Plasma membrane	N
P97496-2	SMRC1_MOUSE	Isoform 2 of SWI/SNF complex subunit SMARCC1 OS=Mus musculus GN=Smarcc1 - [SMRC1_MOUSE]	21	19	30	29	0.0927403	0.00693751	0.0110944	0.00255003	0.0101597	0.0294078	0.12482	0.252601	0.229705	0.239984	0.107572	0.011722	0.0179165	0.0132317	0.0166432	0.0340013	0.0862397	0.13678	0.440483	0.135411	unknown	Phenotype 1	unknown	unknown	Nucleus - Chromatin	0.898645	Nucleus - Chromatin	Nucleus - Chromatin	N				BAF complex		Prey
Q5PSV9	MDC1_MOUSE	Mediator of DNA damage checkpoint protein 1 OS=Mus musculus GN=Mdc1 PE=1 SV=1 - [MDC1_MOUSE]	21	12	29	12	0.0303596	0	0.00606708	0	0.00758103	0.0293499	0.0966983	0.305183	0.251061	0.2737	0.061628	0.00607804	0.00897173	0.00719645	0.0143337	0.0389536	0.100289	0.198017	0.489824	0.0747084	unknown	Phenotype 1	Nucleus - Chromatin	Nucleus - Chromatin	Nucleus - Chromatin	1	Nucleus - Chromatin	Nucleus - Chromatin	N
Q8CFI7	RPB2_MOUSE	DNA-directed RNA polymerase II subunit RPB2 OS=Mus musculus GN=Polr2b PE=2 SV=2 - [RPB2_MOUSE]	21	18	28	20	0.263348	0.0303224	0.0388887	0.0124689	0.0209954	0.0255696	0.0559052	0.167086	0.213277	0.172138	0.280109	0.0395163	0.0527205	0.0434019	0.0391016	0.0433037	0.0514232	0.0669209	0.259197	0.124306	unknown	unknown	unknown	unknown	Nucleus - Non-chromatin	0.483333	unclassified	unclassified	N							Prey
Q9WV91	FPRP_MOUSE	Prostaglandin F2 receptor negative regulator OS=Mus musculus GN=Ptgfrn PE=1 SV=2 - [FPRP_MOUSE]	21	16	27	20	0.0041591	0.238657	0.186312	0.137492	0.222728	0.102913	0.0499729	0.0311523	0.00219661	0.0244181	0.00448531	0.192213	0.140814	0.162459	0.228198	0.141753	0.0885673	0.0217207	0.0112924	0.00849703	unknown	Plasma membrane	unknown	unknown	Plasma membrane	0.87188	Plasma membrane	Plasma membrane	N
Q65Z40	WAPL_MOUSE	Wings apart-like protein homolog OS=Mus musculus GN=Wapal PE=1 SV=2 - [WAPL_MOUSE]	21	20	25	22	0.0749459	0.00243128	0.00849966	0	0.00990034	0.0329787	0.123603	0.278786	0.210446	0.25841	0.101298	0.0106506	0.0181901	0.0141536	0.0168966	0.0385024	0.0918014	0.171128	0.411817	0.125563	unknown	unknown	unknown	unknown	Nucleus - Chromatin	0.924729	Nucleus - Chromatin	Nucleus - Chromatin	N				Cohesin complex
A2ASQ1-3	AGRIN_MOUSE	Isoform 3 of Agrin OS=Mus musculus GN=Agrn - [AGRIN_MOUSE]	21	24	24	28	0	0.0712628	0.113711	0.0877928	0.171239	0.193484	0.105311	0.131745	0.0138745	0.111579	0.00741101	0.0470141	0.077283	0.141285	0.218421	0.211497	0.190354	0.0635946	0.0203111	0.0228295	unknown	Endoplasmic reticulum/Golgi apparatus	unknown	unknown	Extracellular matrix	0.653925	Extracellular matrix	Extracellular matrix	N									High Confidence
A2AN08-3	UBR4_MOUSE	Isoform 3 of E3 ubiquitin-protein ligase UBR4 OS=Mus musculus GN=Ubr4 - [UBR4_MOUSE]	21	60	23	68	0.483685	0.13578	0.0996832	0.0378786	0.068328	0.041727	0.0345682	0.0404609	0.00855175	0.0493377	0.343877	0.106208	0.113256	0.0992039	0.093419	0.0779107	0.0376062	0.0238117	0.0175304	0.087177	unknown	unknown	unknown	unknown	Cytosol	0.451723	unclassified	unclassified	N
P14211	CALR_MOUSE	Calreticulin OS=Mus musculus GN=Calr PE=1 SV=1 - [CALR_MOUSE]	20	21	73	91	0.0245649	0.0581585	0.0663928	0.0529161	0.137331	0.29315	0.141686	0.11959	0.00322761	0.102983	0.0249574	0.0491687	0.0953004	0.121005	0.179433	0.277455	0.14548	0.0838033	0.0068272	0.0165697	unknown	Endoplasmic reticulum/Golgi apparatus	unknown	Endoplasmic reticulum/Golgi apparatus	Endoplasmic reticulum/Golgi apparatus	1	Endoplasmic reticulum/Golgi apparatus	Endoplasmic reticulum/Golgi apparatus	N				Glucosidase II complex
P05064	ALDOA_MOUSE	Fructose-bisphosphate aldolase A OS=Mus musculus GN=Aldoa PE=1 SV=2 - [ALDOA_MOUSE]	20	23	57	69	0.384393	0.184679	0.144866	0.0704459	0.0801101	0.0608016	0.0235128	0.0225599	0.0126542	0.0159781	0.346458	0.117481	0.135789	0.108271	0.110195	0.0744421	0.0394502	0.0128337	0.0401995	0.0148804	unknown	Phenotype 5	Cytosol	Cytosol	Cytosol	1	Cytosol	Cytosol	Y
Q61207	SAP_MOUSE	Sulfated glycoprotein 1 OS=Mus musculus GN=Psap PE=1 SV=2 - [SAP_MOUSE]	20	21	56	64	0.0016022	0.0660284	0.126063	0.147746	0.313572	0.207192	0.0617187	0.0460076	0.00218085	0.0278897	0.0038653	0.0647955	0.133615	0.179545	0.289104	0.212796	0.0754322	0.0307328	0.00237915	0.00773407	unknown	Phenotype 3	unknown	unknown	Lysosome	0.773245	Lysosome	Lysosome	N
P05202	AATM_MOUSE	Aspartate aminotransferase, mitochondrial OS=Mus musculus GN=Got2 PE=1 SV=1 - [AATM_MOUSE]	20	19	48	57	0	0.0140071	0.017642	0.0127155	0.0375877	0.101113	0.265451	0.291651	0.0154519	0.244382	0.00365698	0.00992661	0.0154626	0.0206103	0.0276902	0.113889	0.355129	0.312041	0.018992	0.122603	Mitochondrion	Mitochondrion	Mitochondrion	Mitochondrion	Mitochondrion	1	Mitochondrion	Mitochondrion	N
Q61553	FSCN1_MOUSE	Fascin OS=Mus musculus GN=Fscn1 PE=1 SV=4 - [FSCN1_MOUSE]	20	20	48	59	0.14754	0.31064	0.193853	0.117705	0.148474	0.0544376	0.0159533	0.00622688	0.0022763	0.00289407	0.190035	0.177712	0.163486	0.15841	0.156903	0.0866371	0.0354637	0.0116804	0.0102001	0.00947274	unknown	unknown	unknown	unknown	Actin cytoskeleton	0.6694	Actin cytoskeleton	Actin cytoskeleton	N
P62908	RS3_MOUSE	40S ribosomal protein S3 OS=Mus musculus GN=Rps3 PE=1 SV=1 - [RS3_MOUSE]	20	17	43	38	0.331078	0.0674098	0.0763566	0.030323	0.0580034	0.0710002	0.0595579	0.0772485	0.0671229	0.1619	0.229257	0.0441878	0.064344	0.0415543	0.0505436	0.0728085	0.0590137	0.0366538	0.0671922	0.334445	40S Ribosome	40S Ribosome	40S Ribosome	40S Ribosome	40S Ribosome	1	40S Ribosome	40S Ribosome	N
Q921M3	SF3B3_MOUSE	Splicing factor 3B subunit 3 OS=Mus musculus GN=Sf3b3 PE=2 SV=1 - [SF3B3_MOUSE]	20	22	40	35	0.263688	0.0163855	0.0313582	0.00919016	0.0161164	0.0187741	0.0263812	0.0841637	0.313657	0.220286	0.160565	0.0197941	0.0267571	0.0189401	0.023167	0.0235149	0.0321515	0.0287572	0.274827	0.391527	unknown	Phenotype 2	unknown	unknown	Nucleus - Non-chromatin	0.86105	Nucleus - Non-chromatin	Nucleus - Non-chromatin	N				Spliceosome
P06745	G6PI_MOUSE	Glucose-6-phosphate isomerase OS=Mus musculus GN=Gpi PE=1 SV=4 - [G6PI_MOUSE]	20	21	39	39	0.541774	0.132613	0.126784	0.0589371	0.0624242	0.0383464	0.0126191	0.00896459	0.00580014	0.0117375	0.461561	0.0941283	0.124072	0.102682	0.0939851	0.0581526	0.0282669	0.010899	0.0121561	0.0140967	unknown	Phenotype 5	unknown	unknown	Cytosol	0.906223	Cytosol	Cytosol	N
Q8BSY0	ASPH_MOUSE	Aspartyl/asparaginyl beta-hydroxylase OS=Mus musculus GN=Asph PE=2 SV=1 - [ASPH_MOUSE]	20	18	38	32	0	0.0359352	0.0482338	0.0302277	0.0938147	0.240689	0.169727	0.187928	0.0287898	0.164655	0.00369115	0.0436148	0.0723017	0.101235	0.158121	0.243861	0.187708	0.112535	0.0439356	0.0329963	unknown	Endoplasmic reticulum/Golgi apparatus	unknown	Endoplasmic reticulum/Golgi apparatus	Endoplasmic reticulum/Golgi apparatus	1	Endoplasmic reticulum/Golgi apparatus	Endoplasmic reticulum/Golgi apparatus	N
P11260	TR22_MOUSE	Putative transposase element L1Md-A101/L1Md-A102/L1Md-A2 OS=Mus musculus PE=1 SV=2 - [TR22_MOUSE]	20	12	37	15	0.0634763	0.01284	0.0160744	0.0118117	0.0260626	0.0705759	0.098311	0.224548	0.106639	0.369661	0.0453643	0.0156782	0.0258209	0.0269321	0.04104	0.0913141	0.121045	0.108253	0.0980133	0.42654	unknown	Phenotype 10	unknown	unknown	60S Ribosome	0.167713	unclassified	unclassified	Y
P55012	S12A2_MOUSE	Solute carrier family 12 member 2 OS=Mus musculus GN=Slc12a2 PE=1 SV=2 - [S12A2_MOUSE]	20	23	37	40	0.00465415	0.233444	0.177275	0.103722	0.182086	0.139934	0.0582668	0.0555698	0.00624812	0.0388	0.00326685	0.162148	0.135885	0.154133	0.185091	0.184218	0.126872	0.0335786	0.00750332	0.007306	unknown	Plasma membrane	unknown	unknown	Plasma membrane	0.822315	Plasma membrane	Plasma membrane	N
Q02248	CTNB1_MOUSE	Catenin beta-1 OS=Mus musculus GN=Ctnnb1 PE=1 SV=1 - [CTNB1_MOUSE]	20	23	37	43	0.00308437	0.277143	0.181667	0.114648	0.204177	0.107717	0.0388001	0.0393274	0.00749852	0.0259375	0.00701933	0.207209	0.140392	0.157406	0.201776	0.143544	0.100003	0.0234886	0.0115634	0.00759843	Plasma membrane	Plasma membrane	Plasma membrane	Plasma membrane	Plasma membrane	1	Plasma membrane	Plasma membrane	N				Adherens junction	Canonical Wnt
Q91YT0	NDUV1_MOUSE	NADH dehydrogenase [ubiquinone] flavoprotein 1, mitochondrial OS=Mus musculus GN=Ndufv1 PE=1 SV=1 - [NDUV1_MOUSE]	20	14	37	30	0	0.016893	0.0199617	0.014189	0.0340851	0.081105	0.187287	0.309655	0.0718827	0.264941	0.00053939	0.00863844	0.0121659	0.0173161	0.02767	0.0952086	0.32578	0.295974	0.0902361	0.126471	Mitochondrion	Mitochondrion	Mitochondrion	Mitochondrion	Mitochondrion	1	Mitochondrion	Mitochondrion	N				NADH dehydrogenase					Putative
Q9WUA2	SYFB_MOUSE	Phenylalanine--tRNA ligase beta subunit OS=Mus musculus GN=Farsb PE=2 SV=2 - [SYFB_MOUSE]	20	21	37	29	0.241472	0.0552841	0.0561243	0.0229631	0.0517795	0.0648458	0.0675568	0.126185	0.0974728	0.216317	0.170056	0.0453432	0.0594102	0.0527166	0.0700999	0.0724667	0.0754333	0.0554424	0.0866185	0.312413	unknown	unknown	unknown	unknown	40S Ribosome	0.475233	unclassified	unclassified	Y
Q8CGC6	RBM28_MOUSE	RNA-binding protein 28 OS=Mus musculus GN=Rbm28 PE=1 SV=4 - [RBM28_MOUSE]	20	21	36	34	0.155226	0.0084854	0.0207658	0.00717134	0.0187105	0.0284939	0.0435421	0.150574	0.367411	0.19962	0.124684	0.0166849	0.0316064	0.0347545	0.0421649	0.0554888	0.0474557	0.0415468	0.295586	0.310029	unknown	Phenotype 2	Nucleus - Non-chromatin	Nucleus - Non-chromatin	Nucleus - Non-chromatin	1	Nucleus - Non-chromatin	Nucleus - Non-chromatin	N
Q99JB2	STML2_MOUSE	Stomatin-like protein 2 OS=Mus musculus GN=Stoml2 PE=1 SV=1 - [STML2_MOUSE]	20	14	36	29	0	0.0135753	0.0129582	0.00817437	0.0293908	0.0834347	0.204584	0.307534	0.0754175	0.264932	0	0.00911377	0.0115261	0.0160385	0.0270512	0.0818929	0.399819	0.228229	0.096746	0.129583	Mitochondrion	Mitochondrion	Mitochondrion	Mitochondrion	Mitochondrion	1	Mitochondrion	Mitochondrion	N
Q9JIX8-4	ACINU_MOUSE	Isoform 4 of Apoptotic chromatin condensation inducer in the nucleus OS=Mus musculus GN=Acin1 - [ACINU_MOUSE]	20	22	36	34	0.156534	0.00491663	0.017589	0.00071868	0.0102227	0.0214766	0.0517279	0.150272	0.409299	0.177242	0.0965394	0.0080325	0.017937	0.0129797	0.0203714	0.0286606	0.0446361	0.0493764	0.427914	0.293553	unknown	unknown	unknown	unknown	Nucleus - Non-chromatin	0.924225	Nucleus - Non-chromatin	Nucleus - Non-chromatin	N
Q91YP2	NEUL_MOUSE	Neurolysin, mitochondrial OS=Mus musculus GN=Nln PE=2 SV=1 - [NEUL_MOUSE]	20	22	34	32	0.0873884	0.0345263	0.0365358	0.0193443	0.037251	0.0872403	0.253216	0.226633	0.0105285	0.207336	0.0873688	0.0272748	0.0337254	0.0305201	0.0406333	0.0854116	0.297725	0.265287	0.0162802	0.115774	Mitochondrion	Mitochondrion	Mitochondrion	Mitochondrion	Mitochondrion	1	Mitochondrion	Mitochondrion	N
Q9Z2Z9	GFPT2_MOUSE	Glutamine--fructose-6-phosphate aminotransferase [isomerizing] 2 OS=Mus musculus GN=Gfpt2 PE=2 SV=3 - [GFPT2_MOUSE]	20	20	34	40	0.318147	0.113939	0.101521	0.0515552	0.0791233	0.0546216	0.0466487	0.107302	0.0117064	0.115437	0.299984	0.089735	0.11409	0.0964053	0.102059	0.0747624	0.0588584	0.0477927	0.0218275	0.0944866	unknown	unknown	unknown	unknown	Cytosol	0.36213	unclassified	unclassified	Y
P09803	CADH1_MOUSE	Cadherin-1 OS=Mus musculus GN=Cdh1 PE=1 SV=1 - [CADH1_MOUSE]	20	19	32	34	0.00328679	0.202953	0.206491	0.121112	0.236588	0.103714	0.0447894	0.0453016	0.00781247	0.0279518	0.0039045	0.114187	0.138069	0.182771	0.25655	0.163735	0.0970384	0.0302224	0.00728444	0.00623741	Plasma membrane	Plasma membrane	Plasma membrane	Plasma membrane	Plasma membrane	1	Plasma membrane	Plasma membrane	N				Adherens junction	Canonical Wnt
Q8VDM4	PSMD2_MOUSE	26S proteasome non-ATPase regulatory subunit 2 OS=Mus musculus GN=Psmd2 PE=1 SV=1 - [PSMD2_MOUSE]	20	26	32	40	0.625922	0.0670394	0.083832	0.0288359	0.048034	0.0381039	0.0204689	0.0296298	0.0202557	0.0378786	0.504412	0.0816213	0.104795	0.070185	0.0735748	0.0536443	0.030484	0.0186363	0.0201023	0.0425448	Proteasome	Proteasome	Proteasome	Proteasome	Proteasome	1	Proteasome	Proteasome	N
P46664	PURA2_MOUSE	Adenylosuccinate synthetase isozyme 2 OS=Mus musculus GN=Adss PE=1 SV=2 - [PURA2_MOUSE]	20	15	31	21	0.539108	0.119847	0.119675	0.0611235	0.078793	0.041246	0.0140918	0.0117763	0.00472501	0.00961385	0.419888	0.124519	0.116612	0.100348	0.114688	0.0560966	0.0304985	0.0117724	0.0130115	0.0125669	unknown	Phenotype 5	Cytosol	Cytosol	Cytosol	1	Cytosol	Cytosol	N									High Confidence
Q8BHB4	WDR3_MOUSE	WD repeat-containing protein 3 OS=Mus musculus GN=Wdr3 PE=2 SV=1 - [WDR3_MOUSE]	20	17	31	28	0.122574	0.0084126	0.0168851	0.00581168	0.0141794	0.023058	0.053875	0.223932	0.308154	0.223118	0.0806023	0.0126718	0.0244142	0.0267055	0.0337401	0.0346225	0.0453902	0.0540318	0.365289	0.322532	unknown	Phenotype 2	Nucleus - Non-chromatin	Nucleus - Non-chromatin	Nucleus - Non-chromatin	1	Nucleus - Non-chromatin	Nucleus - Non-chromatin	N
Q9DBC7	KAP0_MOUSE	cAMP-dependent protein kinase type I-alpha regulatory subunit OS=Mus musculus GN=Prkar1a PE=1 SV=3 - [KAP0_MOUSE]	20	12	30	21	0.0298366	0.339631	0.1963	0.116157	0.144248	0.0894404	0.0334886	0.0232259	0.0119432	0.0157291	0.0272772	0.224292	0.167973	0.156085	0.170248	0.124854	0.0884878	0.0212983	0.0136341	0.00585123	unknown	unknown	unknown	unknown	Plasma membrane	0.817969	unclassified	Plasma membrane	N
Q9EPE9	AT131_MOUSE	Probable cation-transporting ATPase 13A1 OS=Mus musculus GN=Atp13a1 PE=1 SV=2 - [AT131_MOUSE]	20	25	29	36	0	0.0474304	0.0598773	0.0414064	0.137306	0.224721	0.13544	0.165199	0.0511235	0.137497	0.00131949	0.063555	0.0840087	0.123584	0.185196	0.208723	0.164031	0.0872047	0.0586863	0.0236915	unknown	Endoplasmic reticulum/Golgi apparatus	unknown	unknown	Endoplasmic reticulum/Golgi apparatus	0.953757	Endoplasmic reticulum/Golgi apparatus	Endoplasmic reticulum/Golgi apparatus	N
Q9JHR7	IDE_MOUSE	Insulin-degrading enzyme OS=Mus musculus GN=Ide PE=1 SV=1 - [IDE_MOUSE]	20	20	29	34	0.370426	0.12201	0.0980211	0.0540111	0.0657683	0.0539046	0.0584151	0.0914893	0.0113234	0.0746306	0.299571	0.0993343	0.10361	0.099691	0.100093	0.0817735	0.0944561	0.0674722	0.0137775	0.040222	unknown	unknown	unknown	unknown	Cytosol	0.51192	unclassified	unclassified	N
Q1HFZ0	NSUN2_MOUSE	tRNA (cytosine(34)-C(5))-methyltransferase OS=Mus musculus GN=Nsun2 PE=1 SV=2 - [NSUN2_MOUSE]	20	20	28	31	0.504327	0.0204942	0.0437091	0.00879355	0.0152029	0.0170426	0.0315555	0.0606044	0.236082	0.0621889	0.470735	0.0246617	0.0522264	0.0276385	0.0315331	0.0321279	0.0499535	0.0378562	0.213035	0.0602326	unknown	unknown	unknown	unknown	Nucleus - Non-chromatin	0.244573	unclassified	unclassified	N
Q8CGF7	TCRG1_MOUSE	Transcription elongation regulator 1 OS=Mus musculus GN=Tcerg1 PE=1 SV=2 - [TCRG1_MOUSE]	20	17	27	22	0.161448	0.0533768	0.0431618	0.0171437	0.0357491	0.0415169	0.0442216	0.162462	0.207201	0.233719	0.0972206	0.0552805	0.0444083	0.041278	0.053289	0.0470788	0.0631918	0.0484733	0.256197	0.293583	unknown	unknown	unknown	unknown	Nucleus - Non-chromatin	0.583586	unclassified	unclassified	N
Q8JZQ9	EIF3B_MOUSE	Eukaryotic translation initiation factor 3 subunit B OS=Mus musculus GN=Eif3b PE=1 SV=1 - [EIF3B_MOUSE]	20	23	27	33	0.582638	0.0750282	0.0767138	0.0251873	0.0332442	0.0353084	0.023078	0.0376496	0.0272377	0.0839142	0.393379	0.0704412	0.080403	0.0571368	0.06434	0.0500325	0.0403616	0.0250259	0.0348749	0.184005	unknown	unknown	unknown	unknown	Proteasome	0.425316	unclassified	unclassified	Y				eIF3 complex
Q9QYI3	DNJC7_MOUSE	DnaJ homolog subfamily C member 7 OS=Mus musculus GN=Dnajc7 PE=1 SV=2 - [DNJC7_MOUSE]	20	19	27	28	0.506532	0.107594	0.106614	0.045862	0.0611354	0.0423932	0.0243771	0.0402915	0.0224299	0.0427717	0.4195	0.0916599	0.11802	0.0875633	0.0912589	0.0634866	0.0319267	0.0255016	0.0254114	0.0456721	unknown	unknown	unknown	unknown	Cytosol	0.591889	unclassified	unclassified	N
A2APB8	TPX2_MOUSE	Targeting protein for Xklp2 OS=Mus musculus GN=Tpx2 PE=1 SV=1 - [TPX2_MOUSE]	20	12	26	14	0.147278	0.0171325	0.0212093	0.00512558	0.0169935	0.0323467	0.0652609	0.23895	0.241566	0.214138	0.111405	0.0146328	0.0199048	0.0123709	0.0244828	0.0381483	0.0906541	0.10998	0.448109	0.130312	unknown	unknown	unknown	unknown	Nucleus - Chromatin	0.818198	unclassified	Nucleus - Chromatin	N							Prey
O35379	MRP1_MOUSE	Multidrug resistance-associated protein 1 OS=Mus musculus GN=Abcc1 PE=1 SV=1 - [MRP1_MOUSE]	20	27	26	38	0	0.27756	0.19906	0.116882	0.152349	0.110347	0.0528693	0.049172	0.00683988	0.0349204	0.00292174	0.179805	0.134408	0.160886	0.171096	0.175228	0.126769	0.0298698	0.0104805	0.00853708	Plasma membrane	Plasma membrane	Plasma membrane	Plasma membrane	Plasma membrane	1	Plasma membrane	Plasma membrane	N
O09159	MA2B1_MOUSE	Lysosomal alpha-mannosidase OS=Mus musculus GN=Man2b1 PE=2 SV=4 - [MA2B1_MOUSE]	20	16	24	23	0.00304445	0.081109	0.152994	0.130181	0.288703	0.197445	0.0596063	0.0487531	0.00691355	0.0312503	0.00499161	0.0746071	0.150131	0.201457	0.261566	0.172418	0.0813653	0.0307726	0.0118115	0.0108801	unknown	Phenotype 3	Lysosome	Lysosome	Lysosome	1	Lysosome	Lysosome	N
P16858	G3P_MOUSE	Glyceraldehyde-3-phosphate dehydrogenase OS=Mus musculus GN=Gapdh PE=1 SV=2 - [G3P_MOUSE]	19	19	77	175	0.477489	0.137559	0.139985	0.0526306	0.0584473	0.0298281	0.0127798	0.0233665	0.0291644	0.0387496	0.444739	0.0711481	0.115182	0.0931649	0.0734057	0.0544319	0.0260923	0.0176758	0.0487169	0.0554439	unknown	Proteasome	unknown	unknown	Cytosol	0.839521	Cytosol	Cytosol	N									High Confidence
P51150	RAB7A_MOUSE	Ras-related protein Rab-7a OS=Mus musculus GN=Rab7a PE=1 SV=2 - [RAB7A_MOUSE]	19	17	71	64	0.00676522	0.107672	0.156712	0.126209	0.272333	0.142823	0.0595812	0.068214	0.00649443	0.0531962	0.00872983	0.101864	0.132323	0.16363	0.261988	0.16973	0.0893747	0.0445827	0.0129447	0.0148326	unknown	unknown	unknown	unknown	Lysosome	0.520524	unclassified	unclassified	N			Rab proteins	Rab proteins
O35643	AP1B1_MOUSE	AP-1 complex subunit beta-1 OS=Mus musculus GN=Ap1b1 PE=1 SV=2 - [AP1B1_MOUSE]	19	21	47	39	0.0510121	0.0973246	0.0794408	0.068378	0.21822	0.287059	0.0774656	0.0534386	0.0239604	0.0437012	0.0467267	0.0702457	0.0804527	0.110149	0.189851	0.270172	0.110551	0.03917	0.0253783	0.0573038	unknown	unknown	unknown	unknown	Endoplasmic reticulum/Golgi apparatus	0.676482	unclassified	unclassified	N	Vesicles - AP1								Non-Specific
Q9QUJ7-2	ACSL4_MOUSE	Isoform Short of Long-chain-fatty-acid--CoA ligase 4 OS=Mus musculus GN=Acsl4 - [ACSL4_MOUSE]	19	25	40	43	0	0.129143	0.0967618	0.0640681	0.142398	0.204316	0.12617	0.125111	0.00872224	0.10331	0.00646586	0.087091	0.109842	0.150907	0.164087	0.226567	0.120133	0.0850267	0.0185875	0.0312932	unknown	unknown	unknown	unknown	Endoplasmic reticulum/Golgi apparatus	0.723339	unclassified	Endoplasmic reticulum/Golgi apparatus	N
Q9Z0X1	AIFM1_MOUSE	Apoptosis-inducing factor 1, mitochondrial OS=Mus musculus GN=Aifm1 PE=1 SV=1 - [AIFM1_MOUSE]	19	19	38	39	0	0.0158672	0.0188577	0.011516	0.0332975	0.102147	0.25139	0.269232	0.0484563	0.249236	0.00124029	0.0121841	0.0144598	0.0187829	0.0309411	0.106578	0.381775	0.242961	0.0531008	0.137977	Mitochondrion	Mitochondrion	Mitochondrion	Mitochondrion	Mitochondrion	1	Mitochondrion	Mitochondrion	N
P56399	UBP5_MOUSE	Ubiquitin carboxyl-terminal hydrolase 5 OS=Mus musculus GN=Usp5 PE=1 SV=1 - [UBP5_MOUSE]	19	18	37	27	0.511648	0.128974	0.1355	0.0611132	0.0714664	0.0383818	0.0148022	0.0160092	0.00599084	0.0161149	0.405577	0.119689	0.124856	0.0984323	0.115144	0.0546507	0.0317646	0.0135219	0.0160338	0.0203311	unknown	Phenotype 5	unknown	unknown	Cytosol	0.881757	Cytosol	Cytosol	Y
Q99LI8	HGS_MOUSE	Hepatocyte growth factor-regulated tyrosine kinase substrate OS=Mus musculus GN=Hgs PE=1 SV=2 - [HGS_MOUSE]	19	25	37	41	0.0282293	0.12272	0.132011	0.119751	0.330839	0.134055	0.047453	0.0442076	0.00903777	0.031696	0.0115918	0.100523	0.112487	0.16616	0.282871	0.20472	0.0754549	0.026328	0.0062948	0.0135687	unknown	Phenotype 4	Endosome	Endosome	Endosome	1	Endosome	Endosome	N
Q9Z1G4-3	VPP1_MOUSE	Isoform A1-III of V-type proton ATPase 116 kDa subunit a isoform 1 OS=Mus musculus GN=Atp6v0a1 - [VPP1_MOUSE]	19	18	37	41	0	0.0824066	0.171813	0.135251	0.349697	0.142341	0.044606	0.037324	0.0129057	0.0236565	0.0038927	0.0644239	0.110175	0.184906	0.28009	0.213699	0.082762	0.0301183	0.0217916	0.00814246	unknown	unknown	unknown	unknown	Lysosome	0.685772	unclassified	unclassified	N
Q07832	PLK1_MOUSE	Serine/threonine-protein kinase PLK1 OS=Mus musculus GN=Plk1 PE=1 SV=2 - [PLK1_MOUSE]	19	19	35	23	0.0926687	0.12306	0.0871011	0.0567797	0.0787401	0.078143	0.0780343	0.128577	0.129035	0.147861	0.0838506	0.0920505	0.0826417	0.0802127	0.106875	0.0880579	0.101593	0.0682314	0.168469	0.128018	unknown	unknown	unknown	unknown	60S Ribosome	0.304115	unclassified	unclassified	N
P49717	MCM4_MOUSE	DNA replication licensing factor MCM4 OS=Mus musculus GN=Mcm4 PE=2 SV=1 - [MCM4_MOUSE]	19	23	32	43	0.456021	0.0144396	0.0365423	0.00472444	0.0101638	0.0174767	0.0562512	0.106612	0.193065	0.104704	0.452971	0.0202933	0.0446208	0.0215771	0.0237814	0.0278621	0.044141	0.0645787	0.216466	0.0837088	unknown	unknown	unknown	unknown	Nucleus - Non-chromatin	0.281466	unclassified	unclassified	N			MCMcomplex	MCM complex
Q3U186	SYRM_MOUSE	Probable arginine--tRNA ligase, mitochondrial OS=Mus musculus GN=Rars2 PE=2 SV=1 - [SYRM_MOUSE]	19	23	32	42	0	0.0134803	0.013814	0.0110973	0.0346786	0.0933302	0.233396	0.312434	0.0207835	0.266986	0.00410727	0.0148191	0.0156158	0.0205385	0.0332121	0.0916716	0.415365	0.236372	0.0293505	0.138949	Mitochondrion	Mitochondrion	Mitochondrion	Mitochondrion	Mitochondrion	1	Mitochondrion	Mitochondrion	N
P35951	LDLR_MOUSE	Low-density lipoprotein receptor OS=Mus musculus GN=Ldlr PE=1 SV=2 - [LDLR_MOUSE]	19	14	31	16	0.0189151	0.0706613	0.141863	0.154165	0.35574	0.134113	0.0496864	0.0440536	0	0.0308031	0.00754338	0.0618124	0.100756	0.173149	0.321608	0.19977	0.0866975	0.0310368	0.00954998	0.00807756	unknown	unknown	unknown	unknown	Lysosome	0.645497	unclassified	unclassified	N
Q9DCD0	6PGD_MOUSE	6-phosphogluconate dehydrogenase, decarboxylating OS=Mus musculus GN=Pgd PE=2 SV=3 - [6PGD_MOUSE]	19	17	30	28	0.484423	0.106528	0.110465	0.0530945	0.0761505	0.0396595	0.0219651	0.0492238	0.0150832	0.0434079	0.434974	0.103717	0.120245	0.087233	0.101437	0.0579478	0.0320915	0.0176931	0.0165086	0.0281531	unknown	Phenotype 5	Cytosol	Cytosol	Cytosol	1	Cytosol	Cytosol	Y
Q6EDY6	LR16A_MOUSE	Leucine-rich repeat-containing protein 16A OS=Mus musculus GN=Lrrc16a PE=1 SV=2 - [LR16A_MOUSE]	19	23	29	32	0.0104921	0.339896	0.190249	0.114696	0.134242	0.0954042	0.0400475	0.0413051	0.00644117	0.027227	0.0104361	0.221333	0.174532	0.162558	0.163758	0.113901	0.0739319	0.0336187	0.0257294	0.0202017	unknown	Plasma membrane	unknown	unknown	Plasma membrane	0.808745	unclassified	Plasma membrane	N									High Confidence
P46660	AINX_MOUSE	Alpha-internexin OS=Mus musculus GN=Ina PE=1 SV=2 - [AINX_MOUSE]	19	14	28	24	0.0553589	0.0513911	0.0486863	0.0200063	0.0377058	0.0605174	0.0847339	0.240137	0.180036	0.221427	0.0502691	0.0381211	0.0380208	0.0341093	0.048036	0.0845095	0.138864	0.142813	0.266625	0.158632	unknown	unknown	unknown	unknown	Nucleus - Chromatin	0.498968	unclassified	unclassified	N
Q8BWQ6	CP062_MOUSE	UPF0505 protein C16orf62 homolog OS=Mus musculus PE=2 SV=2 - [CP062_MOUSE]	19	20	28	33	0.0463928	0.0732075	0.105391	0.108404	0.313886	0.153799	0.0549103	0.0588849	0.0173599	0.0677646	0.0264025	0.0487888	0.0826802	0.148478	0.260703	0.220999	0.0651044	0.0340997	0.0274141	0.085331	unknown	unknown	unknown	unknown	Endosome	0.599582	Endosome	Endosome	Y
Q569Z5	DDX46_MOUSE	Probable ATP-dependent RNA helicase DDX46 OS=Mus musculus GN=Ddx46 PE=1 SV=2 - [DDX46_MOUSE]	19	24	27	28	0.353366	0.0259476	0.0474092	0.00847273	0.0282946	0.045251	0.045688	0.103822	0.172798	0.16895	0.236941	0.0248529	0.0448878	0.0358836	0.0373713	0.0567439	0.0634335	0.0495689	0.186828	0.263489	unknown	unknown	unknown	unknown	Nucleus - Non-chromatin	0.435299	unclassified	unclassified	N
Q8VD75	HIP1_MOUSE	Huntingtin-interacting protein 1 OS=Mus musculus GN=Hip1 PE=1 SV=2 - [HIP1_MOUSE]	19	24	27	29	0	0.199809	0.109707	0.0758948	0.125866	0.171384	0.122373	0.0790191	0.0507324	0.0652151	0.003103	0.096697	0.113191	0.103669	0.118116	0.214879	0.175003	0.0537947	0.0575638	0.0639843	unknown	unknown	unknown	unknown	Endoplasmic reticulum/Golgi apparatus	0.299734	unclassified	unclassified	N	Vesicles - AP2
Q8BGS1	E41L5_MOUSE	Band 4.1-like protein 5 OS=Mus musculus GN=Epb41l5 PE=1 SV=1 - [E41L5_MOUSE]	19	14	26	20	0.00761771	0.315837	0.190591	0.107347	0.128839	0.123236	0.0550717	0.0340626	0.0205069	0.0168912	0.00968355	0.203968	0.152914	0.178447	0.163175	0.160046	0.0776059	0.0258455	0.0120638	0.016251	unknown	Plasma membrane	unknown	unknown	Plasma membrane	0.885666	Plasma membrane	Plasma membrane	N
Q9R190	MTA2_MOUSE	Metastasis-associated protein MTA2 OS=Mus musculus GN=Mta2 PE=1 SV=1 - [MTA2_MOUSE]	19	14	26	15	0.0632537	0.00963066	0.00775595	0.00330006	0.00839881	0.0220717	0.074439	0.267296	0.306863	0.236991	0.074549	0.0151816	0.0191978	0.0118497	0.0232496	0.0334027	0.0908298	0.111194	0.544748	0.0757984	unknown	Phenotype 1	unknown	unknown	Nucleus - Chromatin	0.80831	unclassified	Nucleus - Chromatin	N				NuRD complex		Prey	Prey	Prey
O55098	STK10_MOUSE	Serine/threonine-protein kinase 10 OS=Mus musculus GN=Stk10 PE=1 SV=2 - [STK10_MOUSE]	19	19	24	24	0.0136666	0.297236	0.220073	0.123633	0.108246	0.0688986	0.0369901	0.0594794	0.0232906	0.0484866	0.013847	0.196721	0.212106	0.177963	0.1501	0.105201	0.0463185	0.0416878	0.039265	0.0167901	unknown	unknown	unknown	unknown	Plasma membrane	0.546408	unclassified	unclassified	N
P48678	LMNA_MOUSE	Prelamin-A/C OS=Mus musculus GN=Lmna PE=1 SV=2 - [LMNA_MOUSE]	19	23	24	32	0.00279502	0.00355636	0.00128818	0	0.00815166	0.0337633	0.101151	0.339845	0.196192	0.313258	0.00736122	0.00720104	0.0200479	0.0154921	0.0242254	0.0564849	0.15474	0.292147	0.338679	0.0836212	unknown	Phenotype 1	unknown	unknown	Nucleus - Chromatin	0.82695	unclassified	Nucleus - Chromatin	N	Nucleus - Lamina
P59328-3	WDHD1_MOUSE	Isoform 3 of WD repeat and HMG-box DNA-binding protein 1 OS=Mus musculus GN=Wdhd1 - [WDHD1_MOUSE]	19	12	24	17	0.218521	0.00991386	0.0218075	0.00279495	0.00831435	0.0244516	0.080018	0.311472	0.0752645	0.247442	0.346144	0.0230481	0.0466705	0.025863	0.0291879	0.0452306	0.0673764	0.157957	0.14543	0.113093	unknown	unknown	unknown	unknown	Mitochondrion	0.184914	unclassified	unclassified	N
Q80U72;Q80U72-4	SCRIB_MOUSE	Protein scribble homolog OS=Mus musculus GN=Scrib PE=1 SV=2 - [SCRIB_MOUSE]|Isoform 3 of Protein scribble homolog OS=Mus musculus GN=Scrib - [SCRIB_MOUSE]|Isoform 4 of Protein scribble homolog OS=Mus musculus GN=Scrib - [SCRIB_MOUSE]	19	11	24	19	0	0.275078	0.21941	0.111832	0.184731	0.11379	0.0447487	0.034843	0	0.0155679	0	0.20576	0.13273	0.161187	0.171939	0.183924	0.128396	0.0160642	0	0	unknown	Plasma membrane	unknown	unknown	Plasma membrane	0.890003	Plasma membrane	Plasma membrane	N
Q9D5V5	CUL5_MOUSE	Cullin-5 OS=Mus musculus GN=Cul5 PE=1 SV=3 - [CUL5_MOUSE]	19	28	24	41	0.0876932	0.343064	0.207443	0.0998854	0.10179	0.067711	0.0288958	0.0266835	0.0181305	0.0187027	0.108628	0.190094	0.161307	0.163023	0.145918	0.112495	0.0518062	0.0222832	0.0244286	0.0200165	unknown	unknown	unknown	unknown	Actin cytoskeleton	0.573177	Actin cytoskeleton	Actin cytoskeleton	N
Q9CSH3	RRP44_MOUSE	Exosome complex exonuclease RRP44 OS=Mus musculus GN=Dis3 PE=2 SV=4 - [RRP44_MOUSE]	19	17	21	22	0.331953	0.0292221	0.0554025	0.00857323	0.031487	0.0335766	0.0484241	0.137843	0.165803	0.157715	0.289629	0.039476	0.0515547	0.0377335	0.0475719	0.0445034	0.0644009	0.0492139	0.183736	0.192181	unknown	unknown	unknown	unknown	Nucleus - Non-chromatin	0.395008	unclassified	unclassified	N				Exosome
P18760	COF1_MOUSE	Cofilin-1 OS=Mus musculus GN=Cfl1 PE=1 SV=3 - [COF1_MOUSE]	18	18	57	67	0.1371	0.25772	0.147064	0.107158	0.14456	0.1319	0.0465265	0.0127366	0.00918372	0.00605142	0.184464	0.174863	0.1503	0.131059	0.141341	0.120477	0.0558761	0.0160522	0.0179736	0.00759409	unknown	Phenotype 9	Actin cytoskeleton	Actin cytoskeleton	Actin cytoskeleton	1	Actin cytoskeleton	Actin cytoskeleton	N
O35129	PHB2_MOUSE	Prohibitin-2 OS=Mus musculus GN=Phb2 PE=1 SV=1 - [PHB2_MOUSE]	18	17	49	62	0	0.0170494	0.0204349	0.0140513	0.0359088	0.0741003	0.190382	0.299049	0.0871402	0.261884	0.00133601	0.0139725	0.0137941	0.0174793	0.0278265	0.0800681	0.388367	0.215999	0.105934	0.135223	unknown	Mitochondrion	unknown	unknown	Mitochondrion	0.979651	Mitochondrion	Mitochondrion	N
P06151	LDHA_MOUSE	L-lactate dehydrogenase A chain OS=Mus musculus GN=Ldha PE=1 SV=3 - [LDHA_MOUSE]	18	18	48	52	0.537844	0.121733	0.119572	0.0602749	0.075389	0.0401794	0.0153265	0.015938	0.00277494	0.0109674	0.471472	0.09455	0.133792	0.0955947	0.0936971	0.0586199	0.0245522	0.0117192	0.00674432	0.0092585	unknown	Phenotype 5	Cytosol	Cytosol	Cytosol	1	Cytosol	Cytosol	N
Q9D8N0	EF1G_MOUSE	Elongation factor 1-gamma OS=Mus musculus GN=Eef1g PE=1 SV=3 - [EF1G_MOUSE]	18	23	46	55	0.0369264	0.0249076	0.0209829	0.011875	0.023985	0.0514559	0.10938	0.346147	0.0715011	0.30284	0.0471341	0.0520652	0.0544401	0.0585571	0.0795481	0.113172	0.163103	0.186435	0.143194	0.102352	unknown	unknown	unknown	unknown	Peroxisome	0.396503	unclassified	unclassified	Y									Non-Specific
P52293	IMA2_MOUSE	Importin subunit alpha-2 OS=Mus musculus GN=Kpna2 PE=1 SV=2 - [IMA2_MOUSE]	18	16	44	36	0.223261	0.0972848	0.0811277	0.0408277	0.0512658	0.0440289	0.0469589	0.14748	0.119213	0.148552	0.200686	0.091139	0.103046	0.0893471	0.085411	0.0679122	0.0586728	0.0659679	0.144732	0.0930865	unknown	unknown	unknown	unknown	60S Ribosome	0.19574	unclassified	unclassified	Y			Importin	Importin			Prey
Q3U9G9	LBR_MOUSE	Lamin-B receptor OS=Mus musculus GN=Lbr PE=1 SV=2 - [LBR_MOUSE]	18	17	41	34	0	0.0166064	0.0172336	0.0116682	0.0354376	0.0534069	0.0952685	0.318248	0.152299	0.299832	0.0024588	0.0263272	0.0357189	0.0488801	0.0661838	0.0947556	0.157557	0.250268	0.256032	0.0618189	unknown	unknown	unknown	unknown	Nucleus - Chromatin	0.540568	unclassified	unclassified	N	Nucleus - Lamina
Q9Z2I8	SUCB2_MOUSE	Succinyl-CoA ligase [GDP-forming] subunit beta, mitochondrial OS=Mus musculus GN=Suclg2 PE=2 SV=3 - [SUCB2_MOUSE]	18	18	38	44	0.0017225	0.0123554	0.0142629	0.0116968	0.0316478	0.0936511	0.247456	0.296798	0.01708	0.27333	0.00166102	0.0102194	0.0130193	0.0174648	0.0274386	0.0988774	0.360509	0.310801	0.0209035	0.139106	Mitochondrion	Mitochondrion	Mitochondrion	Mitochondrion	Mitochondrion	1	Mitochondrion	Mitochondrion	N
O08749	DLDH_MOUSE	Dihydrolipoyl dehydrogenase, mitochondrial OS=Mus musculus GN=Dld PE=1 SV=2 - [DLDH_MOUSE]	18	11	37	16	0.00159217	0.0204274	0.017955	0.0128436	0.0335894	0.1014	0.268756	0.271724	0.0284538	0.243258	0.0032857	0.0102582	0.0148094	0.0189025	0.0289596	0.0906551	0.351658	0.315844	0.039513	0.126115	Mitochondrion	Mitochondrion	Mitochondrion	Mitochondrion	Mitochondrion	1	Mitochondrion	Mitochondrion	N
Q8K2B3	DHSA_MOUSE	Succinate dehydrogenase [ubiquinone] flavoprotein subunit, mitochondrial OS=Mus musculus GN=Sdha PE=1 SV=1 - [DHSA_MOUSE]	18	18	37	36	0.00124397	0.0179953	0.0181431	0.0131613	0.0336668	0.0835518	0.196749	0.313375	0.0399567	0.282157	0.00343007	0.0135274	0.0160628	0.0217596	0.0328028	0.0934076	0.367589	0.25202	0.0599325	0.139468	Mitochondrion	Mitochondrion	Mitochondrion	Mitochondrion	Mitochondrion	1	Mitochondrion	Mitochondrion	N
Q8JZQ2	AFG32_MOUSE	AFG3-like protein 2 OS=Mus musculus GN=Afg3l2 PE=1 SV=1 - [AFG32_MOUSE]	18	21	36	32	0	0.0184168	0.020104	0.0118789	0.0330828	0.0959065	0.21592	0.281784	0.0767659	0.246141	0.00161201	0.0126757	0.0135587	0.0199497	0.0319236	0.0917986	0.390687	0.224869	0.0862283	0.126697	unknown	Mitochondrion	unknown	Mitochondrion	Mitochondrion	1	Mitochondrion	Mitochondrion	N
Q8BG32	PSD11_MOUSE	26S proteasome non-ATPase regulatory subunit 11 OS=Mus musculus GN=Psmd11 PE=1 SV=3 - [PSD11_MOUSE]	18	18	35	35	0.579847	0.100977	0.0889982	0.0329961	0.0465042	0.0367663	0.0203087	0.0378326	0.0184418	0.0373278	0.471958	0.0839376	0.0998536	0.0758598	0.0768103	0.0601869	0.0301675	0.0221827	0.027749	0.0512951	Proteasome	Proteasome	Proteasome	Proteasome	Proteasome	1	Proteasome	Proteasome	N							Prey
Q9DB05	SNAA_MOUSE	Alpha-soluble NSF attachment protein OS=Mus musculus GN=Napa PE=1 SV=1 - [SNAA_MOUSE]	18	16	35	30	0.058672	0.115938	0.174327	0.117477	0.279733	0.132112	0.0424141	0.036398	0.00933903	0.0335898	0.0584884	0.0801105	0.115112	0.165459	0.25319	0.186804	0.081135	0.0335847	0.0129155	0.013201	unknown	unknown	unknown	unknown	Lysosome	0.409363	unclassified	unclassified	Y
Q9JLJ2	AL9A1_MOUSE	4-trimethylaminobutyraldehyde dehydrogenase OS=Mus musculus GN=Aldh9a1 PE=1 SV=1 - [AL9A1_MOUSE]	18	18	35	35	0.295843	0.0839424	0.0854195	0.0375124	0.0533377	0.0620288	0.090769	0.150786	0.00644637	0.133915	0.259215	0.0610389	0.0822798	0.0655162	0.070006	0.0829687	0.168333	0.137037	0.0106757	0.06293	unknown	unknown	unknown	unknown	Mitochondrion	0.146154	unclassified	unclassified	N
Q9WTM5	RUVB2_MOUSE	RuvB-like 2 OS=Mus musculus GN=Ruvbl2 PE=2 SV=3 - [RUVB2_MOUSE]	18	20	35	36	0.23023	0.0429373	0.0441672	0.017592	0.0262047	0.0312891	0.0622882	0.198266	0.152288	0.194738	0.230245	0.058237	0.0660858	0.0542507	0.0650731	0.0563553	0.0721999	0.0866171	0.191777	0.119158	unknown	unknown	unknown	unknown	Nucleus - Non-chromatin	0.223861	unclassified	unclassified	N
P47757-2	CAPZB_MOUSE	Isoform 2 of F-actin-capping protein subunit beta OS=Mus musculus GN=Capzb - [CAPZB_MOUSE]	18	14	34	29	0.199474	0.165987	0.12763	0.0816804	0.146356	0.0816792	0.0463953	0.0620013	0.0335929	0.0552038	0.187497	0.11238	0.123106	0.116644	0.150854	0.120682	0.0693214	0.0377505	0.0459226	0.0358422	unknown	unknown	unknown	unknown	Cytosol	0.185923	unclassified	unclassified	N		Actin cap modulators		WASH complex
Q8JZN5	ACAD9_MOUSE	Acyl-CoA dehydrogenase family member 9, mitochondrial OS=Mus musculus GN=Acad9 PE=2 SV=2 - [ACAD9_MOUSE]	18	19	34	29	0	0.011355	0.0151138	0.0130035	0.0330875	0.100544	0.208857	0.308596	0.0482521	0.261191	0.00224428	0.0109867	0.0147395	0.019396	0.0288029	0.106087	0.356791	0.276363	0.0527355	0.131854	Mitochondrion	Mitochondrion	Mitochondrion	Mitochondrion	Mitochondrion	1	Mitochondrion	Mitochondrion	N
P22892	AP1G1_MOUSE	AP-1 complex subunit gamma-1 OS=Mus musculus GN=Ap1g1 PE=1 SV=3 - [AP1G1_MOUSE]	18	15	33	33	0.0353702	0.0462747	0.0797436	0.0866497	0.314373	0.281805	0.0706852	0.039432	0.0170389	0.0286279	0.0312659	0.0316031	0.0645022	0.137595	0.23347	0.306394	0.105662	0.0354741	0.0167597	0.0372752	unknown	unknown	unknown	unknown	Endosome	0.282635	unclassified	unclassified	N	Vesicles - AP1
Q7TMB8	CYFP1_MOUSE	Cytoplasmic FMR1-interacting protein 1 OS=Mus musculus GN=Cyfip1 PE=1 SV=1 - [CYFP1_MOUSE]	18	20	33	38	0.0282048	0.311926	0.157364	0.126726	0.17036	0.0903815	0.0359919	0.0349514	0.00927574	0.0348195	0.0284592	0.222626	0.157257	0.168145	0.161365	0.105926	0.0595916	0.0227645	0.0366416	0.0372248	unknown	unknown	unknown	unknown	Plasma membrane	0.751294	unclassified	Plasma membrane	N
Q99JY9	ARP3_MOUSE	Actin-related protein 3 OS=Mus musculus GN=Actr3 PE=1 SV=3 - [ARP3_MOUSE]	18	15	33	24	0.122468	0.204808	0.122773	0.062404	0.0976285	0.0807246	0.0459314	0.0864465	0.0712573	0.105559	0.118998	0.108683	0.102941	0.0964114	0.104385	0.0887412	0.0664177	0.0411969	0.140671	0.131555	unknown	unknown	unknown	unknown	Cytosol	0.129518	unclassified	unclassified	N		Arp2/3 complex		Arp2/3 complex
P62814	VATB2_MOUSE	V-type proton ATPase subunit B, brain isoform OS=Mus musculus GN=Atp6v1b2 PE=1 SV=1 - [VATB2_MOUSE]	18	17	32	36	0.15539	0.133083	0.162837	0.109854	0.251153	0.0981999	0.0313666	0.0246888	0.0152054	0.0182212	0.140609	0.116556	0.120578	0.159223	0.209013	0.127013	0.058598	0.0218328	0.028127	0.0184508	unknown	unknown	unknown	unknown	Endosome	0.242279	unclassified	unclassified	N
Q9D6R2	IDH3A_MOUSE	Isocitrate dehydrogenase [NAD] subunit alpha, mitochondrial OS=Mus musculus GN=Idh3a PE=1 SV=1 - [IDH3A_MOUSE]	18	13	32	31	0	0.0138492	0.0161358	0.0114437	0.0317034	0.0745149	0.193082	0.357831	0.0121491	0.28929	0.00281992	0.013255	0.0143459	0.0222058	0.0308891	0.102901	0.366377	0.28242	0.025147	0.139639	Mitochondrion	Mitochondrion	Mitochondrion	Mitochondrion	Mitochondrion	1	Mitochondrion	Mitochondrion	N
Q8BRF7	SCFD1_MOUSE	Sec1 family domain-containing protein 1 OS=Mus musculus GN=Scfd1 PE=2 SV=1 - [SCFD1_MOUSE]	18	19	31	26	0.102674	0.0763276	0.0800422	0.0499656	0.119611	0.168774	0.0905048	0.146369	0.0365001	0.129231	0.0899204	0.0505281	0.0918973	0.120702	0.156229	0.197999	0.118644	0.0875849	0.0438047	0.0426902	unknown	unknown	unknown	unknown	Endoplasmic reticulum/Golgi apparatus	0.806492	unclassified	Endoplasmic reticulum/Golgi apparatus	N
Q8CI11	GNL3_MOUSE	Guanine nucleotide-binding protein-like 3 OS=Mus musculus GN=Gnl3 PE=1 SV=2 - [GNL3_MOUSE]	18	19	31	32	0.277192	0.0175682	0.0323915	0.0118931	0.0245387	0.0393654	0.0436477	0.0812947	0.282923	0.189186	0.194511	0.0195688	0.0347427	0.0267364	0.0374908	0.0435882	0.0488914	0.0313642	0.22714	0.335967	unknown	Phenotype 2	Nucleus - Non-chromatin	Nucleus - Non-chromatin	Nucleus - Non-chromatin	1	Nucleus - Non-chromatin	Nucleus - Non-chromatin	N
Q99JF8	PSIP1_MOUSE	PC4 and SFRS1-interacting protein OS=Mus musculus GN=Psip1 PE=1 SV=1 - [PSIP1_MOUSE]	18	15	31	27	0.0192057	0	0	0.000990355	0.00596405	0.0206994	0.105932	0.313862	0.243722	0.289625	0.0311371	0.00409649	0.00889417	0.00741717	0.0118364	0.039923	0.107117	0.208828	0.499555	0.0811947	unknown	unknown	unknown	unknown	Nucleus - Chromatin	0.894692	Nucleus - Chromatin	Nucleus - Chromatin	N
Q99LE6	ABCF2_MOUSE	ATP-binding cassette sub-family F member 2 OS=Mus musculus GN=Abcf2 PE=2 SV=1 - [ABCF2_MOUSE]	18	20	31	48	0.0843837	0.0759445	0.0620208	0.0392659	0.0658304	0.121694	0.0897751	0.110186	0.0563636	0.294536	0.0405043	0.0313864	0.0469143	0.0483725	0.0533419	0.0963636	0.0776956	0.0601542	0.0447265	0.500541	unknown	Phenotype 10	unknown	unknown	60S Ribosome	0.380976	unclassified	unclassified	N
O08688	CAN5_MOUSE	Calpain-5 OS=Mus musculus GN=Capn5 PE=2 SV=1 - [CAN5_MOUSE]	18	16	30	23	0	0.301334	0.184952	0.125586	0.169117	0.104822	0.0469229	0.0329565	0.0151231	0.0191858	0.00230492	0.195849	0.171924	0.175382	0.170424	0.15284	0.0788826	0.0247586	0.0221318	0.00550341	unknown	Plasma membrane	unknown	unknown	Plasma membrane	0.902317	Plasma membrane	Plasma membrane	N
Q8BKS9	K0020_MOUSE	Pumilio domain-containing protein KIAA0020 OS=Mus musculus GN=Kiaa0020 PE=2 SV=2 - [K0020_MOUSE]	18	17	30	28	0.196674	0.00771156	0.0229144	0.00147886	0.0163535	0.0221546	0.0385367	0.115724	0.401158	0.177294	0.146641	0.0133126	0.0247813	0.020728	0.032293	0.0335572	0.0412686	0.0281097	0.353776	0.305533	unknown	Phenotype 2	Nucleus - Non-chromatin	Nucleus - Non-chromatin	Nucleus - Non-chromatin	1	Nucleus - Non-chromatin	Nucleus - Non-chromatin	N
Q8BLN5	ERG7_MOUSE	Lanosterol synthase OS=Mus musculus GN=Lss PE=2 SV=2 - [ERG7_MOUSE]	18	17	30	25	0.00312592	0.0637266	0.0798494	0.0546172	0.203489	0.191735	0.0939867	0.164507	0.00485096	0.140113	0.00852343	0.0781024	0.0931598	0.133377	0.21401	0.213333	0.153536	0.0706519	0.0103834	0.0249227	Endoplasmic reticulum/Golgi apparatus	Endoplasmic reticulum/Golgi apparatus	Endoplasmic reticulum/Golgi apparatus	Endoplasmic reticulum/Golgi apparatus	Endoplasmic reticulum/Golgi apparatus	1	Endoplasmic reticulum/Golgi apparatus	Endoplasmic reticulum/Golgi apparatus	N
O88844	NADP	Isocitrate dehydrogenase [NADP] cytoplasmic OS=Mus musculus GN=Idh1 PE=1 SV=2 - [IDHC_MOUSE]	18	16	29	29	0.513148	0.131203	0.119159	0.0595753	0.06333	0.0398038	0.0200666	0.0240423	0.00684769	0.0228242	0.442933	0.100894	0.117164	0.096697	0.0992674	0.0627755	0.0309757	0.0179774	0.0111596	0.0201564	unknown	Phenotype 5	Cytosol	Cytosol	Cytosol	1	Cytosol	Cytosol	N
Q0VGY8	TANC1_MOUSE	Protein TANC1 OS=Mus musculus GN=Tanc1 PE=1 SV=2 - [TANC1_MOUSE]	18	24	29	30	0.0602661	0.281821	0.156299	0.0941422	0.109416	0.101894	0.0482894	0.0487273	0.0487785	0.0503674	0.0583412	0.167941	0.13276	0.127822	0.11943	0.124806	0.0721556	0.0429292	0.0685553	0.0852594	unknown	unknown	unknown	unknown	Actin cytoskeleton	0.521318	Actin cytoskeleton	Actin cytoskeleton	N
Q3UMB9	WASH7_MOUSE	WASH complex subunit 7 OS=Mus musculus GN=Kiaa1033 PE=2 SV=2 - [WASH7_MOUSE]	18	27	28	39	0.0551173	0.0454899	0.0923445	0.123708	0.373867	0.175363	0.0500392	0.0435454	0.00541865	0.0351073	0.0403974	0.0465841	0.0764815	0.168865	0.290499	0.234713	0.0614305	0.0296668	0.0124259	0.0389364	unknown	Phenotype 4	Endosome	Endosome	Endosome	1	Endosome	Endosome	N				WASH complex
Q9JLQ0	CD2AP_MOUSE	CD2-associated protein OS=Mus musculus GN=Cd2ap PE=1 SV=3 - [CD2AP_MOUSE]	18	16	28	20	0.0485867	0.130184	0.0725482	0.0429507	0.0662769	0.0774315	0.113734	0.21382	0.0561099	0.178358	0.0627607	0.112003	0.100942	0.108576	0.109527	0.119852	0.0855827	0.114007	0.115073	0.0716754	unknown	unknown	unknown	unknown	Endoplasmic reticulum/Golgi apparatus	0.24331	unclassified	unclassified	N
P97449	AMPN_MOUSE	Aminopeptidase N OS=Mus musculus GN=Anpep PE=1 SV=4 - [AMPN_MOUSE]	18	21	27	33	0	0.315977	0.226567	0.124348	0.142422	0.0999606	0.0368191	0.0217822	0.0148378	0.0172864	0	0.181944	0.176114	0.224921	0.202548	0.13542	0.0558358	0.0159435	0.00468525	0.00258838	unknown	Plasma membrane	unknown	unknown	Plasma membrane	0.841126	Plasma membrane	Plasma membrane	N						Plasma membrane
Q3TXS7	PSMD1_MOUSE	26S proteasome non-ATPase regulatory subunit 1 OS=Mus musculus GN=Psmd1 PE=1 SV=1 - [PSMD1_MOUSE]	18	24	27	34	0.623884	0.0709283	0.0824187	0.0287008	0.0500601	0.0387063	0.0174121	0.0330732	0.0189364	0.0358799	0.484374	0.0810004	0.106416	0.0729594	0.081235	0.0569144	0.0344937	0.0174578	0.0193833	0.0457658	Proteasome	Proteasome	Proteasome	Proteasome	Proteasome	1	Proteasome	Proteasome	N
Q9CWK8	SNX2_MOUSE	Sorting nexin-2 OS=Mus musculus GN=Snx2 PE=1 SV=2 - [SNX2_MOUSE]	18	15	27	29	0.160584	0.0861763	0.104678	0.0842083	0.278548	0.0961786	0.0391615	0.0728745	0.0143933	0.0631968	0.132942	0.0821242	0.086726	0.118379	0.243375	0.178957	0.0669523	0.0348936	0.0219568	0.0336939	unknown	unknown	unknown	unknown	Endosome	0.308007	unclassified	unclassified	N									Non-Specific
P27046	MA2A1_MOUSE	Alpha-mannosidase 2 OS=Mus musculus GN=Man2a1 PE=1 SV=2 - [MA2A1_MOUSE]	18	24	26	30	0.00128289	0.0512185	0.0879574	0.0595923	0.155258	0.201463	0.118206	0.157715	0.0332571	0.13405	0.00439757	0.0387262	0.0768294	0.127641	0.189962	0.240389	0.160136	0.095837	0.0381777	0.0279041	unknown	Endoplasmic reticulum/Golgi apparatus	unknown	Endoplasmic reticulum/Golgi apparatus	Endoplasmic reticulum/Golgi apparatus	1	Endoplasmic reticulum/Golgi apparatus	Endoplasmic reticulum/Golgi apparatus	N
Q00612	G6PD1_MOUSE	Glucose-6-phosphate 1-dehydrogenase X OS=Mus musculus GN=G6pdx PE=1 SV=3 - [G6PD1_MOUSE]	18	14	26	27	0.342871	0.111787	0.0831521	0.0514364	0.0672377	0.0616291	0.0514616	0.126535	0.00224705	0.101643	0.265396	0.0873821	0.0950261	0.0985084	0.101919	0.0920829	0.104538	0.0754052	0.0126574	0.0670845	unknown	unknown	unknown	unknown	Cytosol	0.275607	unclassified	unclassified	Y
Q6PCM1	KDM3A_MOUSE	Lysine-specific demethylase 3A OS=Mus musculus GN=Kdm3a PE=1 SV=1 - [KDM3A_MOUSE]	18	21	26	27	0.198602	0.0539868	0.0483913	0.0243744	0.0438736	0.0553685	0.0631968	0.16749	0.147188	0.197529	0.158558	0.0433128	0.0533083	0.0502964	0.0533981	0.0694695	0.0703201	0.0806302	0.216204	0.204503	unknown	unknown	unknown	unknown	60S Ribosome	0.329717	unclassified	unclassified	N
Q6ZPR5-2	NSMA3_MOUSE	Isoform 2 of Sphingomyelin phosphodiesterase 4 OS=Mus musculus GN=Smpd4 - [NSMA3_MOUSE]	18	15	26	24	0	0.0211854	0.0418912	0.0294097	0.0916178	0.12346	0.0880823	0.253812	0.108817	0.241724	0.00423195	0.0370938	0.0536495	0.104265	0.150996	0.191989	0.150443	0.157885	0.109655	0.0397921	unknown	unknown	unknown	unknown	Endoplasmic reticulum/Golgi apparatus	0.443912	unclassified	unclassified	N
Q6ZQ88	KDM1A_MOUSE	Lysine-specific histone demethylase 1A OS=Mus musculus GN=Kdm1a PE=1 SV=2 - [KDM1A_MOUSE]	18	16	26	24	0.109787	0.0076746	0.012253	0.00358148	0.0119759	0.0289484	0.0978575	0.257801	0.214417	0.255705	0.111965	0.0184826	0.0238718	0.0197412	0.0262249	0.0396599	0.087705	0.133937	0.378202	0.16021	unknown	Phenotype 1	Nucleus - Chromatin	Nucleus - Chromatin	Nucleus - Chromatin	1	Nucleus - Chromatin	Nucleus - Chromatin	N						Prey	Prey
P30999;P30999-3	CTND1_MOUSE	Catenin delta-1 OS=Mus musculus GN=Ctnnd1 PE=1 SV=2 - [CTND1_MOUSE]|Isoform 3 of Catenin delta-1 OS=Mus musculus GN=Ctnnd1 - [CTND1_MOUSE]	18	9	25	15	0	0.276087	0.200161	0.119119	0.201323	0.104912	0.0475348	0.0267079	0.00494722	0.0192081	0	0.237244	0.133405	0.181356	0.187542	0.156427	0.0906518	0.0133737	0	0	unknown	Plasma membrane	unknown	unknown	Plasma membrane	0.8798	Plasma membrane	Plasma membrane	N
Q9DBY8	NVL_MOUSE	Nuclear valosin-containing protein-like OS=Mus musculus GN=Nvl PE=1 SV=1 - [NVL_MOUSE]	18	24	25	31	0.204101	0.0242801	0.031749	0.00731182	0.0192201	0.050382	0.0653321	0.0852891	0.376387	0.135948	0.168964	0.0171608	0.0343611	0.0314051	0.0391392	0.0690812	0.0566001	0.0632695	0.289031	0.230988	unknown	unknown	unknown	unknown	Nucleus - Non-chromatin	0.89888	Nucleus - Non-chromatin	Nucleus - Non-chromatin	N
Q569Z6	TR150_MOUSE	Thyroid hormone receptor-associated protein 3 OS=Mus musculus GN=Thrap3 PE=1 SV=1 - [TR150_MOUSE]	18	15	24	24	0.345156	0.017988	0.0409126	0.010171	0.0276418	0.0423181	0.0488849	0.0975116	0.237807	0.13161	0.269554	0.0247297	0.0438414	0.0297539	0.0465752	0.050201	0.0536985	0.0418305	0.175174	0.264642	unknown	unknown	unknown	unknown	Nucleus - Non-chromatin	0.632155	unclassified	Nucleus - Non-chromatin	N
Q8BHG1	NRDC_MOUSE	Nardilysin OS=Mus musculus GN=Nrd1 PE=1 SV=1 - [NRDC_MOUSE]	18	17	24	20	0.491299	0.151316	0.114481	0.0593815	0.0746528	0.0512775	0.0158777	0.0125092	0.0111125	0.0180926	0.399972	0.110847	0.11711	0.0981844	0.1035	0.0750558	0.0416659	0.0180462	0.0206772	0.0149412	unknown	Phenotype 5	unknown	unknown	Cytosol	0.88509	Cytosol	Cytosol	N
Q8BT07	CEP55_MOUSE	Centrosomal protein of 55 kDa OS=Mus musculus GN=Cep55 PE=1 SV=2 - [CEP55_MOUSE]	18	17	24	22	0.0814771	0.130686	0.127068	0.0708225	0.117618	0.128434	0.0833341	0.104715	0.0527883	0.103057	0.0596874	0.0994564	0.102116	0.113576	0.133827	0.124505	0.117913	0.0649344	0.0575589	0.126425	unknown	unknown	unknown	unknown	Endoplasmic reticulum/Golgi apparatus	0.236351	unclassified	unclassified	N		MTOC
Q921N6	DDX27_MOUSE	Probable ATP-dependent RNA helicase DDX27 OS=Mus musculus GN=Ddx27 PE=1 SV=3 - [DDX27_MOUSE]	18	19	24	30	0.221102	0.0156317	0.0332321	0.00970656	0.0209177	0.0277471	0.0406287	0.127871	0.31476	0.188403	0.148302	0.0173562	0.0310693	0.029588	0.0426784	0.0419204	0.0483205	0.0355	0.295093	0.310172	unknown	Phenotype 2	unknown	unknown	Nucleus - Non-chromatin	0.92527	Nucleus - Non-chromatin	Nucleus - Non-chromatin	N
Q6P9Q6	FKB15_MOUSE	FK506-binding protein 15 OS=Mus musculus GN=Fkbp15 PE=1 SV=2 - [FKB15_MOUSE]	18	24	23	36	0.0079334	0.0350696	0.109545	0.121367	0.429881	0.15963	0.0424547	0.0474726	0.0107368	0.0359092	0.00446265	0.0374848	0.0673537	0.153156	0.384213	0.216963	0.074843	0.0252862	0.0144305	0.0218067	unknown	Phenotype 3	unknown	unknown	Endosome	0.460043	unclassified	unclassified	N
Q4VA53	PDS5B_MOUSE	Sister chromatid cohesion protein PDS5 homolog B OS=Mus musculus GN=Pds5b PE=1 SV=1 - [PDS5B_MOUSE]	18	20	21	21	0.0371864	0	0.00415018	0.001429	0.0100062	0.0259898	0.0806004	0.343782	0.201848	0.295008	0.0507411	0.00920298	0.0138023	0.0130647	0.0196249	0.0484317	0.105051	0.174243	0.419944	0.145894	unknown	Phenotype 1	Nucleus - Chromatin	Nucleus - Chromatin	Nucleus - Chromatin	1	Nucleus - Chromatin	Nucleus - Chromatin	N				Cohesin complex
Q5NC05	TTF2_MOUSE	Transcription termination factor 2 OS=Mus musculus GN=Ttf2 PE=1 SV=2 - [TTF2_MOUSE]	18	19	21	24	0.0198244	0.0587641	0.035226	0.0193266	0.0267582	0.0435964	0.0830423	0.293332	0.149237	0.270893	0.0274105	0.0551271	0.0580686	0.0643856	0.067395	0.0858008	0.124602	0.202359	0.204472	0.110379	unknown	unknown	unknown	unknown	Nucleus - Chromatin	0.358064	unclassified	unclassified	N
Q8BUR4	DOCK1_MOUSE	Dedicator of cytokinesis protein 1 OS=Mus musculus GN=Dock1 PE=1 SV=3 - [DOCK1_MOUSE]	18	28	20	34	0.0412408	0.122172	0.0770303	0.0445772	0.0708359	0.0654572	0.0814531	0.210595	0.0998498	0.186788	0.032589	0.125506	0.105107	0.107311	0.0963252	0.117031	0.101687	0.111017	0.111257	0.0921704	unknown	unknown	unknown	unknown	Endoplasmic reticulum/Golgi apparatus	0.204114	unclassified	unclassified	Y
Q91YR7	PRP6_MOUSE	Pre-mRNA-processing factor 6 OS=Mus musculus GN=Prpf6 PE=2 SV=1 - [PRP6_MOUSE]	18	26	20	33	0.248007	0.017487	0.0354884	0.00551096	0.0241863	0.0240813	0.0348146	0.10311	0.310321	0.196993	0.172463	0.0137587	0.0238765	0.018493	0.0258173	0.0330337	0.0422123	0.0294374	0.280445	0.360462	unknown	Phenotype 2	unknown	unknown	Nucleus - Non-chromatin	0.897246	Nucleus - Non-chromatin	Nucleus - Non-chromatin	N				Spliceosome
Q9EQ61	PESC_MOUSE	Pescadillo homolog OS=Mus musculus GN=Pes1 PE=1 SV=1 - [PESC_MOUSE]	18	15	20	24	0.286017	0.0162045	0.0448264	0.0121072	0.0254092	0.0239882	0.0295935	0.130912	0.252176	0.178766	0.214513	0.0240148	0.0405833	0.0345598	0.03998	0.040717	0.0496876	0.0349771	0.251398	0.269569	unknown	unknown	unknown	unknown	Nucleus - Non-chromatin	0.833571	unclassified	Nucleus - Non-chromatin	N
Q9QZW0	AT11C_MOUSE	Probable phospholipid-transporting ATPase 11C OS=Mus musculus GN=Atp11c PE=1 SV=2 - [AT11C_MOUSE]	18	18	19	21	0.00478523	0.132523	0.134314	0.118693	0.309161	0.170767	0.0528957	0.0390896	0.00581898	0.0319521	0.00304665	0.0907004	0.0958286	0.15527	0.257526	0.24581	0.103196	0.0314648	0.0111049	0.00605215	unknown	unknown	unknown	unknown	Endosome	0.671532	Endosome	Endosome	N
P18242	CATD_MOUSE	Cathepsin D OS=Mus musculus GN=Ctsd PE=1 SV=1 - [CATD_MOUSE]	17	17	56	65	0	0.0845423	0.20127	0.132745	0.297235	0.17771	0.0523451	0.0329043	0	0.0212489	0.00256724	0.0648305	0.144773	0.216089	0.254713	0.204856	0.0699744	0.0312855	0.00353268	0.00737775	unknown	Phenotype 3	Lysosome	Lysosome	Lysosome	1	Lysosome	Lysosome	N
P50580	PA2G4_MOUSE	Proliferation-associated protein 2G4 OS=Mus musculus GN=Pa2g4 PE=1 SV=3 - [PA2G4_MOUSE]	17	21	48	60	0.220704	0.0593021	0.0628967	0.0320936	0.065943	0.0866637	0.0693564	0.104334	0.0796337	0.219073	0.136229	0.0450518	0.0590435	0.0505795	0.0693011	0.0910257	0.0798681	0.054306	0.0673092	0.347286	unknown	40S Ribosome	unknown	unknown	60S Ribosome	0.603508	60S Ribosome	60S Ribosome	N
P60122	RUVB1_MOUSE	RuvB-like 1 OS=Mus musculus GN=Ruvbl1 PE=1 SV=1 - [RUVB1_MOUSE]	17	19	44	40	0.218214	0.0386885	0.0400833	0.0130746	0.0229429	0.0325389	0.0828612	0.194526	0.16728	0.189791	0.235312	0.0502577	0.0636345	0.0588214	0.0547713	0.0549613	0.0662589	0.103867	0.200588	0.111527	unknown	unknown	unknown	unknown	Nucleus - Non-chromatin	0.231901	unclassified	unclassified	N
Q8BWY3	ERF1_MOUSE	Eukaryotic peptide chain release factor subunit 1 OS=Mus musculus GN=Etf1 PE=1 SV=4 - [ERF1_MOUSE]	17	18	44	43	0.157644	0.0444729	0.0443624	0.0335144	0.0747543	0.139447	0.116656	0.15849	0.0498174	0.180841	0.130679	0.0576217	0.0802757	0.0853867	0.115942	0.143061	0.108032	0.0873797	0.0484642	0.143157	unknown	unknown	unknown	unknown	60S Ribosome	0.41536	unclassified	unclassified	Y									Non-Specific
Q9DBF1-2	AL7A1_MOUSE	Isoform 2 of Alpha-aminoadipic semialdehyde dehydrogenase OS=Mus musculus GN=Aldh7a1 - [AL7A1_MOUSE]	17	17	42	26	0.136877	0.0536499	0.0419517	0.0233345	0.0367819	0.0856002	0.227362	0.198131	0.00685525	0.189456	0.11374	0.0470919	0.0501517	0.0486609	0.0509241	0.0937505	0.276204	0.217148	0.0119701	0.0903589	unknown	Phenotype 7	unknown	unknown	Mitochondrion	0.829528	unclassified	Mitochondrion	N
Q8BMF4	ODP2_MOUSE	Dihydrolipoyllysine-residue acetyltransferase component of pyruvate dehydrogenase complex, mitochondrial OS=Mus musculus GN=Dlat PE=1 SV=2 - [ODP2_MOUSE]	17	14	41	31	0	0.0114638	0.0112933	0.0101587	0.0271632	0.0889637	0.317337	0.264131	0.0369216	0.232568	0.00214053	0.0112109	0.0129887	0.0167393	0.03046	0.095465	0.373831	0.269346	0.0460312	0.141787	Mitochondrion	Mitochondrion	Mitochondrion	Mitochondrion	Mitochondrion	1	Mitochondrion	Mitochondrion	N
P68040	GBLP_MOUSE	Guanine nucleotide-binding protein subunit beta-2-like 1 OS=Mus musculus GN=Gnb2l1 PE=1 SV=3 - [GBLP_MOUSE]	17	14	38	44	0.334452	0.0672765	0.0637791	0.0291799	0.0512151	0.0619096	0.0533622	0.0837834	0.0677592	0.187283	0.223137	0.0475034	0.0665353	0.0512183	0.0597193	0.068105	0.0602464	0.040901	0.0644605	0.318174	unknown	40S Ribosome	unknown	unknown	40S Ribosome	0.795054	40S Ribosome	40S Ribosome	N
O88342	WDR1_MOUSE	WD repeat-containing protein 1 OS=Mus musculus GN=Wdr1 PE=1 SV=3 - [WDR1_MOUSE]	17	19	37	30	0.173336	0.255569	0.170266	0.0987853	0.143718	0.0756484	0.022373	0.0193671	0.0303896	0.0105477	0.184319	0.153648	0.146205	0.137677	0.145799	0.101093	0.0497576	0.0173159	0.0509457	0.0132392	unknown	Phenotype 9	Actin cytoskeleton	Actin cytoskeleton	Actin cytoskeleton	1	Actin cytoskeleton	Actin cytoskeleton	N
P45952	ACADM_MOUSE	Medium-chain specific acyl-CoA dehydrogenase, mitochondrial OS=Mus musculus GN=Acadm PE=1 SV=1 - [ACADM_MOUSE]	17	13	35	30	0	0.0142135	0.0125301	0.0125775	0.0306685	0.0886227	0.234572	0.318481	0.0212625	0.267073	0.00204197	0.0103887	0.0143412	0.0201054	0.0254596	0.102599	0.350255	0.293517	0.0416968	0.139595	Mitochondrion	Mitochondrion	Mitochondrion	Mitochondrion	Mitochondrion	1	Mitochondrion	Mitochondrion	N									High Confidence
Q9CZW4	ACSL3_MOUSE	Long-chain-fatty-acid--CoA ligase 3 OS=Mus musculus GN=Acsl3 PE=2 SV=2 - [ACSL3_MOUSE]	17	17	35	30	0	0.0581923	0.0763439	0.0471673	0.127042	0.25632	0.153511	0.14686	0.0103052	0.124258	0.00303695	0.0542728	0.092464	0.126458	0.172232	0.248784	0.158894	0.0990435	0.020431	0.0243839	unknown	Endoplasmic reticulum/Golgi apparatus	unknown	unknown	Endoplasmic reticulum/Golgi apparatus	0.960616	Endoplasmic reticulum/Golgi apparatus	Endoplasmic reticulum/Golgi apparatus	N
Q8VEE4	RFA1_MOUSE	Replication protein A 70 kDa DNA-binding subunit OS=Mus musculus GN=Rpa1 PE=2 SV=1 - [RFA1_MOUSE]	17	17	34	23	0.411123	0.0250985	0.0431261	0.0108319	0.0168289	0.024114	0.0590906	0.160416	0.102987	0.146384	0.484527	0.0378907	0.0679978	0.0346386	0.0391082	0.0393549	0.0567711	0.0754537	0.112228	0.05203	unknown	unknown	unknown	unknown	Nucleus - Non-chromatin	0.146586	unclassified	unclassified	N								Prey
Q9JIS8	S12A4_MOUSE	Solute carrier family 12 member 4 OS=Mus musculus GN=Slc12a4 PE=1 SV=2 - [S12A4_MOUSE]	17	12	34	23	0.00034471	0.0695046	0.104324	0.108406	0.363641	0.208009	0.0691937	0.0450543	0.00470749	0.026816	0.00183006	0.0630954	0.0866901	0.131198	0.275294	0.273584	0.112484	0.0381984	0.00907644	0.00854951	unknown	Phenotype 3	unknown	unknown	Endosome	0.628284	Endosome	Endosome	Y
Q9WV54	ASAH1_MOUSE	Acid ceramidase OS=Mus musculus GN=Asah1 PE=1 SV=1 - [ASAH1_MOUSE]	17	12	34	27	0.00102563	0.0687491	0.172053	0.131413	0.313616	0.175778	0.0539534	0.0505975	0	0.0328136	0.00385264	0.0698836	0.138485	0.179663	0.264697	0.196213	0.0949709	0.0352221	0.00562735	0.0113854	unknown	Phenotype 3	Lysosome	Lysosome	Lysosome	1	Lysosome	Lysosome	N
O35685	NUDC_MOUSE	Nuclear migration protein nudC OS=Mus musculus GN=Nudc PE=1 SV=1 - [NUDC_MOUSE]	17	21	33	41	0.540397	0.114244	0.0941977	0.0545355	0.0745651	0.0468658	0.0197581	0.0257617	0.00744492	0.0222306	0.409757	0.127366	0.128643	0.102347	0.102006	0.0665957	0.0283818	0.0131333	0.00922792	0.0125433	unknown	Phenotype 5	unknown	unknown	Cytosol	0.814182	unclassified	Cytosol	N									Putative
P24547	IMDH2_MOUSE	Inosine-5'-monophosphate dehydrogenase 2 OS=Mus musculus GN=Impdh2 PE=1 SV=2 - [IMDH2_MOUSE]	17	19	33	38	0.644724	0.0265682	0.0719667	0.00944917	0.0149038	0.0253054	0.0180483	0.0319299	0.119005	0.0380997	0.593646	0.0373432	0.0776211	0.0379724	0.045556	0.0400081	0.0353821	0.0192219	0.0362185	0.0770309	unknown	unknown	unknown	unknown	Proteasome	0.384993	unclassified	unclassified	N									Non-Specific
Q2TBE6	P4K2A_MOUSE	Phosphatidylinositol 4-kinase type 2-alpha OS=Mus musculus GN=Pi4k2a PE=1 SV=1 - [P4K2A_MOUSE]	17	19	33	39	0.00280194	0.078493	0.137335	0.159746	0.340345	0.171142	0.0546813	0.0364711	0	0.0189836	0.00398017	0.079094	0.131988	0.215263	0.286603	0.180385	0.067199	0.0228914	0.00534259	0.00725405	unknown	unknown	unknown	unknown	Lysosome	0.870196	Lysosome	Lysosome	N
O35286	DHX15_MOUSE	Putative pre-mRNA-splicing factor ATP-dependent RNA helicase DHX15 OS=Mus musculus GN=Dhx15 PE=2 SV=2 - [DHX15_MOUSE]	17	24	32	40	0.327609	0.0192217	0.0416612	0.0111409	0.021142	0.0245448	0.0325562	0.0837558	0.292958	0.14541	0.259031	0.0191413	0.038229	0.0231422	0.0298846	0.033893	0.0414462	0.0342703	0.255699	0.265263	unknown	Phenotype 2	Nucleus - Non-chromatin	Nucleus - Non-chromatin	Nucleus - Non-chromatin	1	Nucleus - Non-chromatin	Nucleus - Non-chromatin	N				Spliceosome
Q99K85	SERC_MOUSE	Phosphoserine aminotransferase OS=Mus musculus GN=Psat1 PE=1 SV=1 - [SERC_MOUSE]	17	13	32	22	0.498736	0.126116	0.123828	0.0539372	0.0704962	0.0490627	0.0181268	0.0200487	0.0184775	0.0211712	0.474853	0.0781805	0.12023	0.0864836	0.0821477	0.0595575	0.0317084	0.0143439	0.0253711	0.0271242	unknown	Phenotype 5	unknown	unknown	Cytosol	0.878479	Cytosol	Cytosol	Y
Q8K4Z5	SF3A1_MOUSE	Splicing factor 3A subunit 1 OS=Mus musculus GN=Sf3a1 PE=1 SV=1 - [SF3A1_MOUSE]	17	19	31	29	0.214961	0.0119492	0.0234564	0.00330831	0.0161045	0.0219154	0.0339491	0.0743407	0.383783	0.216232	0.141632	0.0110874	0.0210589	0.016309	0.0181419	0.0288192	0.0321122	0.0290477	0.264685	0.437107	unknown	Phenotype 2	unknown	unknown	Nucleus - Non-chromatin	0.821188	unclassified	Nucleus - Non-chromatin	N				Spliceosome
Q9R0E2	PLOD1_MOUSE	Procollagen-lysine,2-oxoglutarate 5-dioxygenase 1 OS=Mus musculus GN=Plod1 PE=1 SV=1 - [PLOD1_MOUSE]	17	15	31	29	0.00860429	0.0489434	0.0677253	0.0409125	0.108073	0.27933	0.186766	0.137654	0.0184404	0.103551	0.00842437	0.0380905	0.0680773	0.105778	0.180729	0.273442	0.190037	0.084363	0.0235066	0.0275521	Endoplasmic reticulum/Golgi apparatus	Endoplasmic reticulum/Golgi apparatus	Endoplasmic reticulum/Golgi apparatus	Endoplasmic reticulum/Golgi apparatus	Endoplasmic reticulum/Golgi apparatus	1	Endoplasmic reticulum/Golgi apparatus	Endoplasmic reticulum/Golgi apparatus	N
P32067	LA_MOUSE	Lupus La protein homolog OS=Mus musculus GN=Ssb PE=2 SV=1 - [LA_MOUSE]	17	17	30	33	0.484203	0.0124645	0.0397974	0	0.0124725	0.0197344	0.0236909	0.0385432	0.304751	0.0643429	0.467173	0.0149057	0.0430752	0.0175004	0.0216654	0.0320648	0.0309896	0.0220904	0.234592	0.115944	unknown	unknown	unknown	unknown	Nucleus - Non-chromatin	0.364514	unclassified	unclassified	N
Q60848-2	HELLS_MOUSE	Isoform 2 of Lymphocyte-specific helicase OS=Mus musculus GN=Hells - [HELLS_MOUSE]	17	19	30	37	0.16393	0.0185078	0.0242228	0.0102082	0.024665	0.0395575	0.077069	0.210856	0.212367	0.218616	0.141302	0.0193728	0.0356192	0.0309515	0.0370806	0.0489715	0.0731955	0.0762696	0.372198	0.165038	unknown	unknown	unknown	unknown	Nucleus - Chromatin	0.575614	unclassified	unclassified	N						Prey
Q9EPL8	IPO7_MOUSE	Importin-7 OS=Mus musculus GN=Ipo7 PE=1 SV=2 - [IPO7_MOUSE]	17	18	30	29	0.480055	0.0834407	0.0768093	0.0375664	0.0548539	0.0506525	0.0374734	0.073405	0.0328584	0.0728855	0.383592	0.104685	0.109199	0.0820947	0.0889832	0.0642181	0.0459666	0.0313181	0.0380747	0.0518689	unknown	unknown	unknown	unknown	Proteasome	0.625153	Proteasome	unclassified	N			Importin	Importin
Q9WVM1	RGAP1_MOUSE	Rac GTPase-activating protein 1 OS=Mus musculus GN=Racgap1 PE=2 SV=1 - [RGAP1_MOUSE]	17	13	30	22	0.0588293	0.0802554	0.0980572	0.0589123	0.102523	0.141622	0.109475	0.130254	0.0824292	0.137642	0.0472569	0.0436579	0.0963421	0.0970027	0.116031	0.147224	0.133299	0.0706417	0.109162	0.139383	unknown	unknown	unknown	unknown	Endoplasmic reticulum/Golgi apparatus	0.320277	unclassified	unclassified	N
P16332	MUTA_MOUSE	Methylmalonyl-CoA mutase, mitochondrial OS=Mus musculus GN=Mut PE=2 SV=2 - [MUTA_MOUSE]	17	15	29	23	0	0.01922	0.0209275	0.0158524	0.0337463	0.101609	0.261734	0.269697	0.012526	0.264688	0.00254769	0.0102126	0.013967	0.0200516	0.0278908	0.0923565	0.350026	0.336308	0.0081647	0.138475	Mitochondrion	Mitochondrion	Mitochondrion	Mitochondrion	Mitochondrion	1	Mitochondrion	Mitochondrion	N
Q6P1B1	XPP1_MOUSE	Xaa-Pro aminopeptidase 1 OS=Mus musculus GN=Xpnpep1 PE=2 SV=1 - [XPP1_MOUSE]	17	18	29	30	0.488658	0.142295	0.129002	0.0543523	0.0665006	0.038034	0.0186856	0.0306931	0.00484146	0.0269377	0.393798	0.108972	0.126711	0.101951	0.105711	0.0682503	0.0408933	0.023511	0.0117893	0.0184141	unknown	Phenotype 5	unknown	unknown	Cytosol	0.888261	Cytosol	Cytosol	N
Q922S8	KIF2C_MOUSE	Kinesin-like protein KIF2C OS=Mus musculus GN=Kif2c PE=1 SV=1 - [KIF2C_MOUSE]	17	13	29	19	0.0483564	0.0400304	0.0338574	0.0205738	0.0234086	0.0393308	0.0829312	0.305964	0.159219	0.246329	0.0520497	0.0493448	0.0505632	0.0483465	0.0442328	0.0625068	0.0868423	0.167374	0.328702	0.110038	unknown	unknown	unknown	unknown	Nucleus - Chromatin	0.747892	unclassified	Nucleus - Chromatin	N		Kinesins
Q9JHW2	NIT2_MOUSE	Omega-amidase NIT2 OS=Mus musculus GN=Nit2 PE=1 SV=1 - [NIT2_MOUSE]	17	14	29	26	0.394305	0.0809895	0.0877598	0.0403954	0.0501114	0.0530641	0.0967939	0.0932289	0.00536435	0.0979876	0.353326	0.0610567	0.0850311	0.0663683	0.0683861	0.0749831	0.125756	0.101604	0.013238	0.0502501	unknown	unknown	unknown	unknown	Proteasome	0.253572	unclassified	unclassified	N
P16460	ASSY_MOUSE	Argininosuccinate synthase OS=Mus musculus GN=Ass1 PE=1 SV=1 - [ASSY_MOUSE]	17	11	27	22	0.314757	0.139557	0.11068	0.0531015	0.0671383	0.0588693	0.0422924	0.0812226	0.0258229	0.106559	0.314368	0.0814322	0.103311	0.0956298	0.0850071	0.0735086	0.0480508	0.0337806	0.0410375	0.123874	unknown	unknown	unknown	unknown	Cytosol	0.370683	unclassified	unclassified	N
Q64511	TOP2B_MOUSE	DNA topoisomerase 2-beta OS=Mus musculus GN=Top2b PE=1 SV=2 - [TOP2B_MOUSE]	17	19	27	29	0.0124778	0	0	0	0.00628367	0.0295119	0.124702	0.309837	0.219202	0.297985	0.0194932	0.00465968	0.0103188	0.00802602	0.0145473	0.0409522	0.115083	0.247461	0.44766	0.0917986	unknown	unknown	unknown	unknown	Nucleus - Chromatin	0.897977	Nucleus - Chromatin	Nucleus - Chromatin	N
Q99MN1	SYK_MOUSE	Lysine--tRNA ligase OS=Mus musculus GN=Kars PE=1 SV=1 - [SYK_MOUSE]	17	20	27	35	0.553022	0.0612855	0.0723571	0.0226465	0.0425946	0.0425755	0.0459945	0.0713521	0.021284	0.0668886	0.386994	0.0675257	0.0794651	0.0654178	0.0702308	0.0680384	0.0980013	0.0606188	0.0343543	0.0693543	unknown	unknown	unknown	unknown	Proteasome	0.59661	unclassified	unclassified	N
Q99P88	NU155_MOUSE	Nuclear pore complex protein Nup155 OS=Mus musculus GN=Nup155 PE=2 SV=1 - [NU155_MOUSE]	17	18	27	27	0.0480771	0.0237119	0.0254827	0.0186641	0.0409775	0.057355	0.0634207	0.195841	0.324421	0.202049	0.0517412	0.020167	0.0294141	0.0345965	0.0637449	0.0767928	0.0789473	0.0811299	0.48143	0.0820361	unknown	unknown	unknown	unknown	Nucleus - Chromatin	0.570651	unclassified	unclassified	N
P46471	PRS7_MOUSE	26S protease regulatory subunit 7 OS=Mus musculus GN=Psmc2 PE=1 SV=5 - [PRS7_MOUSE]	17	21	26	29	0.638531	0.0738897	0.086657	0.0294169	0.0405688	0.0313535	0.0182741	0.0263284	0.0184815	0.0364985	0.486318	0.0942372	0.0995163	0.0682241	0.0778015	0.0534917	0.033279	0.0183896	0.0207757	0.0479669	Proteasome	Proteasome	Proteasome	Proteasome	Proteasome	1	Proteasome	Proteasome	N
Q6A068	CDC5L_MOUSE	Cell division cycle 5-like protein OS=Mus musculus GN=Cdc5l PE=1 SV=2 - [CDC5L_MOUSE]	17	21	26	34	0.233714	0.0118527	0.0320736	0.00275774	0.0182848	0.0300707	0.0493125	0.147142	0.260609	0.214183	0.16024	0.0149398	0.0266619	0.0171463	0.0278209	0.03467	0.0435389	0.0536891	0.271051	0.350243	unknown	Phenotype 2	unknown	unknown	Nucleus - Non-chromatin	0.874501	Nucleus - Non-chromatin	Nucleus - Non-chromatin	N				Spliceosome
Q8BVD5	MPP7_MOUSE	MAGUK p55 subfamily member 7 OS=Mus musculus GN=Mpp7 PE=2 SV=2 - [MPP7_MOUSE]	17	18	26	28	0.00673109	0.307146	0.185024	0.105991	0.128164	0.135706	0.0608974	0.0294086	0.0171271	0.0238058	0.0061928	0.193921	0.136723	0.158122	0.166643	0.158944	0.0999605	0.0328827	0.0214139	0.0251967	unknown	unknown	unknown	unknown	Plasma membrane	0.859716	Plasma membrane	Plasma membrane	N
Q8K363	DDX18_MOUSE	ATP-dependent RNA helicase DDX18 OS=Mus musculus GN=Ddx18 PE=2 SV=1 - [DDX18_MOUSE]	17	23	26	42	0.199185	0.0122951	0.0221773	0.00786922	0.0200469	0.0278909	0.0417248	0.118012	0.384707	0.166093	0.141728	0.0160984	0.0288235	0.0281898	0.0358777	0.0471353	0.050499	0.0355945	0.330873	0.285181	unknown	Phenotype 2	Nucleus - Non-chromatin	Nucleus - Non-chromatin	Nucleus - Non-chromatin	1	Nucleus - Non-chromatin	Nucleus - Non-chromatin	N
Q91YM4	TBRG4_MOUSE	Protein TBRG4 OS=Mus musculus GN=Tbrg4 PE=2 SV=1 - [TBRG4_MOUSE]	17	11	26	16	0.000379857	0.0122717	0.0141969	0.0119819	0.0328548	0.0840177	0.21885	0.308467	0.0471541	0.269826	0.00115798	0.013079	0.0138125	0.0181556	0.0339113	0.0976862	0.385851	0.240202	0.0518218	0.144323	unknown	Mitochondrion	unknown	Mitochondrion	Mitochondrion	1	Mitochondrion	Mitochondrion	N
Q7TT37	ELP1_MOUSE	Elongator complex protein 1 OS=Mus musculus GN=Ikbkap PE=2 SV=2 - [ELP1_MOUSE]	17	28	25	40	0.41538	0.135223	0.118098	0.0452002	0.0520022	0.038948	0.0325195	0.0479228	0.0591991	0.0555068	0.315132	0.089443	0.103573	0.0933319	0.0912155	0.0742997	0.0466345	0.0348161	0.0597231	0.0918313	unknown	unknown	unknown	unknown	Cytosol	0.482281	unclassified	unclassified	N
Q8R080	GTSE1_MOUSE	G2 and S phase-expressed protein 1 OS=Mus musculus GN=Gtse1 PE=1 SV=2 - [GTSE1_MOUSE]	17	16	25	22	0.122612	0.0846716	0.0505693	0.0295229	0.0429864	0.0571528	0.0949748	0.248602	0.047306	0.221602	0.145394	0.08375	0.0826707	0.0804547	0.0799244	0.0844218	0.0804107	0.139962	0.122963	0.100049	unknown	60S Ribosome	unknown	unknown	60S Ribosome	0.198643	unclassified	unclassified	N							Prey
P32921-2	SYWC_MOUSE	Isoform 2 of Tryptophan--tRNA ligase, cytoplasmic OS=Mus musculus GN=Wars - [SYWC_MOUSE]	17	21	24	35	0.407467	0.085054	0.0910969	0.0406696	0.0666649	0.0494228	0.0270381	0.0894834	0.0398774	0.103227	0.337472	0.0895374	0.0952317	0.0847264	0.0892073	0.0615608	0.0438218	0.039747	0.0417073	0.116989	unknown	unknown	unknown	unknown	Proteasome	0.34363	unclassified	unclassified	Y
Q3THK7	glutamine-hydrolyzing	GMP synthase [glutamine-hydrolyzing] OS=Mus musculus GN=Gmps PE=1 SV=2 - [GUAA_MOUSE]	17	22	24	31	0.459623	0.0605775	0.0690259	0.0295184	0.0442549	0.0328137	0.0354142	0.104378	0.0520132	0.112381	0.449459	0.0657777	0.0900964	0.0576596	0.0688081	0.0488936	0.0406312	0.0386629	0.0489471	0.0910644	unknown	unknown	unknown	unknown	Proteasome	0.45156	unclassified	unclassified	Y
Q8R1F1	NIBL1_MOUSE	Niban-like protein 1 OS=Mus musculus GN=Fam129b PE=1 SV=2 - [NIBL1_MOUSE]	17	14	24	21	0.0573216	0.309953	0.175334	0.114469	0.154057	0.0871563	0.0283441	0.0402568	0.00509425	0.0280141	0.058412	0.20469	0.170282	0.177332	0.165455	0.119245	0.051226	0.024437	0.0111004	0.0178201	unknown	Phenotype 9	unknown	unknown	Plasma membrane	0.57596	unclassified	unclassified	N
Q921G6	LRCH4_MOUSE	Leucine-rich repeat and calponin homology domain-containing protein 4 OS=Mus musculus GN=Lrch4 PE=2 SV=1 - [LRCH4_MOUSE]	17	13	24	25	0	0.0837711	0.111529	0.0556403	0.21655	0.244501	0.0895617	0.109743	0.0206466	0.0680568	0.00501341	0.0543306	0.0972139	0.145423	0.233709	0.230794	0.140098	0.0512344	0.0294627	0.0127206	unknown	unknown	unknown	unknown	Endoplasmic reticulum/Golgi apparatus	0.568362	unclassified	unclassified	Y
Q99MR6-2	SRRT_MOUSE	Isoform B of Serrate RNA effector molecule homolog OS=Mus musculus GN=Srrt - [SRRT_MOUSE]	17	19	24	27	0.520662	0.00961384	0.0404383	0	0.00811053	0.0123386	0.018016	0.0436172	0.288586	0.0586182	0.404108	0.0213092	0.0423248	0.019095	0.0198605	0.0182864	0.0266594	0.0217854	0.305664	0.120907	unknown	unknown	unknown	unknown	Nucleus - Non-chromatin	0.431781	unclassified	unclassified	N
B2RY56	RBM25_MOUSE	RNA-binding protein 25 OS=Mus musculus GN=Rbm25 PE=1 SV=2 - [RBM25_MOUSE]	17	19	23	26	0.290087	0.0161937	0.0356003	0.00958907	0.0206064	0.0283518	0.0346791	0.0919245	0.331906	0.141063	0.186016	0.0149224	0.0302508	0.0164301	0.0267267	0.0273732	0.0410423	0.0350049	0.362641	0.259593	unknown	Phenotype 2	unknown	unknown	Nucleus - Non-chromatin	0.924321	Nucleus - Non-chromatin	Nucleus - Non-chromatin	N
P97386	DNLI3_MOUSE	DNA ligase 3 OS=Mus musculus GN=Lig3 PE=1 SV=2 - [DNLI3_MOUSE]	17	12	23	12	0.0440512	0.000820103	0.00576352	0	0.00945092	0.0331063	0.0997639	0.287255	0.256729	0.26306	0.0516769	0.00783867	0.0136978	0.0138725	0.0227987	0.0498217	0.135828	0.16382	0.442792	0.0978538	unknown	unknown	unknown	unknown	Nucleus - Chromatin	0.923578	Nucleus - Chromatin	Nucleus - Chromatin	N								Prey
Q3TPX4	EXOC5_MOUSE	Exocyst complex component 5 OS=Mus musculus GN=Exoc5 PE=1 SV=2 - [EXOC5_MOUSE]	17	15	23	19	0.0154206	0.277189	0.149257	0.0960185	0.139758	0.120226	0.0719111	0.0619566	0.0156092	0.0526535	0.0127541	0.171297	0.155183	0.144571	0.14407	0.157241	0.0855043	0.0458255	0.0291439	0.0544112	unknown	unknown	unknown	unknown	Plasma membrane	0.546832	unclassified	unclassified	N			Exocyst	Exocyst
Q8C0I1	ADAS_MOUSE	Alkyldihydroxyacetonephosphate synthase, peroxisomal OS=Mus musculus GN=Agps PE=1 SV=1 - [ADAS_MOUSE]	17	21	23	31	0	0.0120872	0.0181469	0.013702	0.0364715	0.091662	0.113488	0.383699	0.0385439	0.292199	0.00330137	0.0277307	0.0373941	0.0444842	0.0766154	0.148216	0.244009	0.16381	0.0646097	0.189829	unknown	Phenotype 7	Peroxisome	Peroxisome	Peroxisome	1	Peroxisome	Peroxisome	N
P63154	CRNL1_MOUSE	Crooked neck-like protein 1 OS=Mus musculus GN=Crnkl1 PE=2 SV=1 - [CRNL1_MOUSE]	17	18	22	24	0.15122	0.0036543	0.0208516	0.002842	0.0143804	0.0282307	0.0643832	0.154867	0.318436	0.241134	0.118252	0.00998626	0.0199797	0.0151653	0.0168162	0.0274605	0.034337	0.0535993	0.276105	0.428299	unknown	unknown	unknown	unknown	Nucleus - Non-chromatin	0.826926	unclassified	Nucleus - Non-chromatin	N				Spliceosome
Q3UH60	DIP2B_MOUSE	Disco-interacting protein 2 homolog B OS=Mus musculus GN=Dip2b PE=1 SV=1 - [DIP2B_MOUSE]	17	24	22	31	0.0370824	0.342062	0.195014	0.116485	0.140111	0.074044	0.0257025	0.0290823	0.0187829	0.0216351	0.0400343	0.197316	0.154564	0.166901	0.138391	0.121543	0.0592874	0.0277835	0.0467099	0.0474712	unknown	Phenotype 9	unknown	unknown	Plasma membrane	0.642623	unclassified	Plasma membrane	N
Q9JMA1	UBP14_MOUSE	Ubiquitin carboxyl-terminal hydrolase 14 OS=Mus musculus GN=Usp14 PE=1 SV=3 - [UBP14_MOUSE]	17	18	22	26	0.580519	0.0847677	0.117552	0.0400158	0.0532849	0.036344	0.0205359	0.021045	0.020508	0.0254278	0.481529	0.0971265	0.105479	0.0764896	0.0913992	0.0512292	0.0305019	0.0164234	0.0249545	0.0248682	unknown	Proteasome	unknown	unknown	Proteasome	0.525764	unclassified	unclassified	N
Q3TRM4	PLPL6_MOUSE	Neuropathy target esterase OS=Mus musculus GN=Pnpla6 PE=2 SV=2 - [PLPL6_MOUSE]	17	15	21	20	0	0.0372611	0.072626	0.0563596	0.247278	0.226418	0.0829517	0.148894	0.0142721	0.113939	0.00524821	0.0471575	0.0727807	0.121466	0.245036	0.215245	0.168198	0.0696862	0.0285561	0.0266268	unknown	Phenotype 8	Endoplasmic reticulum/Golgi apparatus	Endoplasmic reticulum/Golgi apparatus	Endoplasmic reticulum/Golgi apparatus	1	Endoplasmic reticulum/Golgi apparatus	Endoplasmic reticulum/Golgi apparatus	N
Q68FH0;Q68FH0-2	PKP4_MOUSE	Plakophilin-4 OS=Mus musculus GN=Pkp4 PE=1 SV=1 - [PKP4_MOUSE]|Isoform 2 of Plakophilin-4 OS=Mus musculus GN=Pkp4 - [PKP4_MOUSE]	17	6	21	7	0	0.232884	0.178315	0.113972	0.1871	0.1295	0.0666144	0.0449018	0.00848084	0.0382321	0	0.158446	0.132603	0.163099	0.161249	0.23964	0.111751	0.0332127	0	0	unknown	Plasma membrane	unknown	unknown	Plasma membrane	0.752054	unclassified	Plasma membrane	N
Q921S7	RM37_MOUSE	39S ribosomal protein L37, mitochondrial OS=Mus musculus GN=Mrpl37 PE=2 SV=1 - [RM37_MOUSE]	17	15	21	21	0.00246025	0.013165	0.0133053	0.0124918	0.0362735	0.080614	0.172355	0.342707	0.0572572	0.269371	0.00323155	0.0139309	0.014474	0.0181162	0.0317051	0.0862931	0.396612	0.239681	0.0670137	0.128942	unknown	Mitochondrion	unknown	Mitochondrion	Mitochondrion	1	Mitochondrion	Mitochondrion	N
Q9QUR6	PPCE_MOUSE	Prolyl endopeptidase OS=Mus musculus GN=Prep PE=2 SV=1 - [PPCE_MOUSE]	17	17	21	21	0.589344	0.124648	0.117276	0.0507158	0.060159	0.0302137	0.00864033	0.0124664	0.00219671	0.00434007	0.485736	0.0964158	0.11299	0.0938553	0.0993979	0.0549809	0.0258171	0.010293	0.00962565	0.0108889	unknown	Phenotype 5	unknown	unknown	Cytosol	0.861661	Cytosol	Cytosol	N
Q9Z1N2	ORC1_MOUSE	Origin recognition complex subunit 1 OS=Mus musculus GN=Orc1 PE=1 SV=2 - [ORC1_MOUSE]	17	14	21	17	0.01574	0	0.00255028	0	0.0105706	0.0430022	0.117843	0.306375	0.210215	0.293705	0.0214241	0.00290928	0.00642484	0.00902221	0.0160721	0.0444009	0.115841	0.262775	0.415029	0.106101	unknown	Phenotype 1	Nucleus - Chromatin	Nucleus - Chromatin	Nucleus - Chromatin	1	Nucleus - Chromatin	Nucleus - Chromatin	N				Origin recognition complex (ORC)
O54988-2	SLK_MOUSE	Isoform 2 of STE20-like serine/threonine-protein kinase OS=Mus musculus GN=Slk - [SLK_MOUSE]	17	18	20	23	0.09514	0.26927	0.253252	0.100893	0.100539	0.0659737	0.0231454	0.0462516	0.00141656	0.0441183	0.0995455	0.187576	0.216138	0.156239	0.154507	0.0764932	0.0422776	0.0263126	0.0067153	0.0341966	unknown	Phenotype 9	unknown	unknown	Actin cytoskeleton	0.395999	unclassified	unclassified	N
A2A791	ZMYM4_MOUSE	Zinc finger MYM-type protein 4 OS=Mus musculus GN=Zmym4 PE=1 SV=1 - [ZMYM4_MOUSE]	17	18	19	20	0.057386	0.0107703	0.00465479	0	0.00898289	0.0269843	0.109267	0.280897	0.245289	0.255769	0.0473677	0.00891262	0.0147539	0.0125277	0.0187497	0.0405697	0.076684	0.175264	0.423364	0.181807	unknown	Phenotype 1	unknown	unknown	Nucleus - Chromatin	0.896481	Nucleus - Chromatin	Nucleus - Chromatin	Y
P27612	PLAP_MOUSE	Phospholipase A-2-activating protein OS=Mus musculus GN=Plaa PE=2 SV=4 - [PLAP_MOUSE]	17	30	19	38	0.580604	0.0946062	0.0894725	0.0333628	0.0428986	0.0476698	0.0228955	0.0272863	0.0290946	0.03211	0.498149	0.079972	0.100754	0.0703985	0.0763322	0.0550525	0.0376875	0.0183923	0.0361631	0.0270988	unknown	Proteasome	unknown	unknown	Proteasome	0.774777	Proteasome	unclassified	Y
P08249	MDHM_MOUSE	Malate dehydrogenase, mitochondrial OS=Mus musculus GN=Mdh2 PE=1 SV=3 - [MDHM_MOUSE]	16	19	59	83	0.00112848	0.0156038	0.0203301	0.0129496	0.0302036	0.102012	0.310997	0.260472	0.0128428	0.23346	0.00306564	0.0104077	0.0137906	0.018273	0.0241542	0.0928639	0.343957	0.328042	0.0295124	0.135933	Mitochondrion	Mitochondrion	Mitochondrion	Mitochondrion	Mitochondrion	1	Mitochondrion	Mitochondrion	N
Q922Q8	LRC59_MOUSE	Leucine-rich repeat-containing protein 59 OS=Mus musculus GN=Lrrc59 PE=2 SV=1 - [LRC59_MOUSE]	16	15	42	40	0	0.0399792	0.0426719	0.0366578	0.0980642	0.259859	0.175664	0.168241	0.0369655	0.141898	0.000832918	0.0579207	0.0831431	0.0984653	0.140656	0.256482	0.174168	0.11522	0.0476775	0.0254347	unknown	Endoplasmic reticulum/Golgi apparatus	unknown	unknown	Endoplasmic reticulum/Golgi apparatus	0.936154	Endoplasmic reticulum/Golgi apparatus	Endoplasmic reticulum/Golgi apparatus	N
Q9CY58	PAIRB_MOUSE	Plasminogen activator inhibitor 1 RNA-binding protein OS=Mus musculus GN=Serbp1 PE=1 SV=2 - [PAIRB_MOUSE]	16	19	41	51	0.268482	0.027364	0.036957	0.0146686	0.0290864	0.0659936	0.0850854	0.178358	0.0704055	0.2236	0.217265	0.0377236	0.0475315	0.0316392	0.0420861	0.0593067	0.0807949	0.0699035	0.076662	0.337087	unknown	unknown	unknown	unknown	40S Ribosome	0.541056	unclassified	unclassified	N
P13597-2	ICAM1_MOUSE	Isoform 2 of Intercellular adhesion molecule 1 OS=Mus musculus GN=Icam1 - [ICAM1_MOUSE]	16	14	40	37	0.00198481	0.296915	0.191615	0.131382	0.19932	0.0938276	0.0356004	0.027538	0.00489241	0.0169252	0.00253583	0.206362	0.1631	0.169288	0.196179	0.152521	0.074962	0.0223128	0.00819314	0.00454626	Plasma membrane	Plasma membrane	Plasma membrane	Plasma membrane	Plasma membrane	1	Plasma membrane	Plasma membrane	N
O70503	DHB12_MOUSE	Estradiol 17-beta-dehydrogenase 12 OS=Mus musculus GN=Hsd17b12 PE=2 SV=1 - [DHB12_MOUSE]	16	9	35	23	0	0.0400863	0.0535297	0.044661	0.142739	0.269322	0.149536	0.149562	0.0170355	0.133528	0.00104701	0.0515093	0.083718	0.113199	0.183835	0.261195	0.151966	0.105371	0.0216958	0.0264635	Endoplasmic reticulum/Golgi apparatus	Endoplasmic reticulum/Golgi apparatus	Endoplasmic reticulum/Golgi apparatus	Endoplasmic reticulum/Golgi apparatus	Endoplasmic reticulum/Golgi apparatus	1	Endoplasmic reticulum/Golgi apparatus	Endoplasmic reticulum/Golgi apparatus	N
Q9D8U8	SNX5_MOUSE	Sorting nexin-5 OS=Mus musculus GN=Snx5 PE=1 SV=1 - [SNX5_MOUSE]	16	14	35	28	0.141437	0.0934602	0.0841931	0.0876128	0.257104	0.125503	0.0540057	0.0803467	0.0134114	0.0629261	0.144312	0.0772342	0.0959079	0.125355	0.229272	0.177747	0.0600752	0.0363662	0.0192807	0.0344503	unknown	unknown	unknown	unknown	Endosome	0.289346	unclassified	unclassified	N									High Confidence
Q14C51	PTCD3_MOUSE	Pentatricopeptide repeat domain-containing protein 3, mitochondrial OS=Mus musculus GN=Ptcd3 PE=2 SV=2 - [PTCD3_MOUSE]	16	21	34	37	0	0.00864582	0.0119428	0.00985697	0.0287403	0.0931795	0.308806	0.249553	0.0434661	0.245809	0.00123343	0.0098175	0.0137408	0.0179656	0.0291912	0.1006	0.351206	0.292804	0.0540833	0.129358	Mitochondrion	Mitochondrion	Mitochondrion	Mitochondrion	Mitochondrion	1	Mitochondrion	Mitochondrion	N
Q99020	ROAA_MOUSE	Heterogeneous nuclear ribonucleoprotein A/B OS=Mus musculus GN=Hnrnpab PE=1 SV=1 - [ROAA_MOUSE]	16	9	34	20	0.253719	0.0113002	0.0272049	0.00555929	0.0106553	0.0150465	0.0351719	0.0605719	0.492139	0.088632	0.213585	0.0184924	0.032301	0.0162388	0.0204899	0.0276414	0.0395725	0.0344997	0.455659	0.141521	unknown	unknown	unknown	unknown	Nucleus - Non-chromatin	0.812465	unclassified	Nucleus - Non-chromatin	N
Q501J6	DDX17_MOUSE	Probable ATP-dependent RNA helicase DDX17 OS=Mus musculus GN=Ddx17 PE=2 SV=1 - [DDX17_MOUSE]	16	14	33	26	0.233503	0.0226333	0.0334477	0.0112614	0.0270748	0.0397128	0.0428296	0.0642402	0.390533	0.134764	0.164386	0.0184632	0.029903	0.0254409	0.0327178	0.0460562	0.0545011	0.0314883	0.350336	0.246708	unknown	Phenotype 2	Nucleus - Non-chromatin	Nucleus - Non-chromatin	Nucleus - Non-chromatin	1	Nucleus - Non-chromatin	Nucleus - Non-chromatin	N
Q8K0C4	CP51A_MOUSE	Lanosterol 14-alpha demethylase OS=Mus musculus GN=Cyp51a1 PE=2 SV=1 - [CP51A_MOUSE]	16	16	33	33	0	0.0504993	0.0414942	0.0540432	0.15721	0.268364	0.137219	0.142304	0.00498255	0.143884	0.00269347	0.0716521	0.110299	0.142991	0.180293	0.260469	0.113263	0.0889344	0.0101597	0.0192448	Endoplasmic reticulum/Golgi apparatus	Endoplasmic reticulum/Golgi apparatus	Endoplasmic reticulum/Golgi apparatus	Endoplasmic reticulum/Golgi apparatus	Endoplasmic reticulum/Golgi apparatus	1	Endoplasmic reticulum/Golgi apparatus	Endoplasmic reticulum/Golgi apparatus	N
P08103	HCK_MOUSE	Tyrosine-protein kinase HCK OS=Mus musculus GN=Hck PE=1 SV=4 - [HCK_MOUSE]	16	21	32	42	0.0107678	0.299445	0.191856	0.11644	0.177631	0.0918267	0.0361366	0.0349767	0.0144137	0.0265068	0.013744	0.180652	0.158305	0.188741	0.177429	0.149502	0.0687654	0.0283435	0.0196396	0.0148793	unknown	Plasma membrane	unknown	unknown	Plasma membrane	0.882441	Plasma membrane	Plasma membrane	N
P97807-2	FUMH_MOUSE	Isoform Cytoplasmic of Fumarate hydratase, mitochondrial OS=Mus musculus GN=Fh - [FUMH_MOUSE]	16	14	32	32	0.0368493	0.0198109	0.0187533	0.0129167	0.0319335	0.0844639	0.224244	0.288219	0.0161049	0.266705	0.0408468	0.0188296	0.0250603	0.028079	0.033246	0.101299	0.34656	0.254077	0.0184682	0.133534	Mitochondrion	Mitochondrion	Mitochondrion	Mitochondrion	Mitochondrion	1	Mitochondrion	Mitochondrion	N
P31266-2	SUH_MOUSE	Isoform 2 of Recombining binding protein suppressor of hairless OS=Mus musculus GN=Rbpj - [SUH_MOUSE]	16	16	31	28	0.0285917	0.0138586	0.00829225	0.00479301	0.0115121	0.0272946	0.102175	0.312852	0.202819	0.287812	0.0394631	0.0193215	0.0226147	0.0269597	0.0290775	0.0491827	0.115773	0.200883	0.409002	0.0877231	unknown	unknown	unknown	unknown	Nucleus - Chromatin	0.923534	Nucleus - Chromatin	Nucleus - Chromatin	N					Notch	Prey		Prey
Q5U458	DJC11_MOUSE	DnaJ homolog subfamily C member 11 OS=Mus musculus GN=Dnajc11 PE=2 SV=2 - [DJC11_MOUSE]	16	16	31	26	0.00239114	0.0230133	0.0304466	0.0206818	0.0394015	0.107834	0.209178	0.259902	0.0875627	0.219589	0.00481201	0.0184245	0.0172864	0.0293983	0.0406124	0.101534	0.34723	0.224086	0.103232	0.113385	unknown	Mitochondrion	unknown	unknown	Mitochondrion	0.976754	Mitochondrion	Mitochondrion	N
Q8BX22	SALL4_MOUSE	Sal-like protein 4 OS=Mus musculus GN=Sall4 PE=1 SV=2 - [SALL4_MOUSE]	16	19	31	27	0.00953868	0	0.00248724	0.00110834	0.00561498	0.0235278	0.114045	0.337492	0.212384	0.293802	0.0214086	0.0059273	0.00840776	0.00831049	0.0149777	0.0394665	0.123399	0.216002	0.475297	0.0868036	unknown	Phenotype 1	Nucleus - Chromatin	Nucleus - Chromatin	Nucleus - Chromatin	1	Nucleus - Chromatin	Nucleus - Chromatin	N					Pluripotency	Prey	Prey	Prey
Q61598	GDIB_MOUSE	Rab GDP dissociation inhibitor beta OS=Mus musculus GN=Gdi2 PE=1 SV=1 - [GDIB_MOUSE]	16	20	30	33	0.366968	0.172907	0.147365	0.0850173	0.109416	0.0461215	0.0192922	0.0215929	0.0147636	0.0165564	0.320807	0.133781	0.145319	0.126721	0.116559	0.0740783	0.0340467	0.0170506	0.0195931	0.0120451	unknown	unknown	unknown	unknown	Cytosol	0.661716	unclassified	Cytosol	N
Q8BJW6	EIF2A_MOUSE	Eukaryotic translation initiation factor 2A OS=Mus musculus GN=Eif2a PE=2 SV=2 - [EIF2A_MOUSE]	16	20	30	36	0.315838	0.0862543	0.0871144	0.0351763	0.0431833	0.0748931	0.0642877	0.0691206	0.0875661	0.136566	0.225415	0.0617589	0.0718839	0.0595394	0.0659394	0.0722024	0.0571112	0.0294757	0.0835223	0.273152	unknown	unknown	unknown	unknown	40S Ribosome	0.648239	40S Ribosome	40S Ribosome	Y
Q921E6-2	EED_MOUSE	Isoform 2 of Polycomb protein EED OS=Mus musculus GN=Eed - [EED_MOUSE]	16	16	30	17	0.085166	0.0114721	0.0155202	0.00670092	0.0184235	0.0350383	0.0897979	0.282114	0.198827	0.25694	0.0941161	0.0200691	0.0271633	0.025983	0.0392793	0.0442942	0.110107	0.119109	0.348691	0.171188	unknown	Phenotype 1	Nucleus - Chromatin	Nucleus - Chromatin	Nucleus - Chromatin	1	Nucleus - Chromatin	Nucleus - Chromatin	N
Q9R069	BCAM_MOUSE	Basal cell adhesion molecule OS=Mus musculus GN=Bcam PE=2 SV=1 - [BCAM_MOUSE]	16	14	30	31	0.018962	0.287363	0.203853	0.125993	0.191415	0.0845351	0.036569	0.0268536	0.00184913	0.0226072	0.0155363	0.24716	0.14677	0.159853	0.21304	0.116457	0.0694672	0.0203202	0.00656391	0.0048321	Plasma membrane	Plasma membrane	Plasma membrane	Plasma membrane	Plasma membrane	1	Plasma membrane	Plasma membrane	N
P97351	RS3A_MOUSE	40S ribosomal protein S3a OS=Mus musculus GN=Rps3a PE=1 SV=3 - [RS3A_MOUSE]	16	17	29	37	0.343763	0.0559976	0.0679386	0.0278702	0.0507223	0.0692188	0.044954	0.0837774	0.0746957	0.181062	0.210076	0.052057	0.0567417	0.0463309	0.0527124	0.0648848	0.0702619	0.0371563	0.0691667	0.340613	40S Ribosome	40S Ribosome	40S Ribosome	40S Ribosome	40S Ribosome	1	40S Ribosome	40S Ribosome	N
Q99KN9	EPN4_MOUSE	Clathrin interactor 1 OS=Mus musculus GN=Clint1 PE=1 SV=2 - [EPN4_MOUSE]	16	13	29	19	0.00826163	0.0204928	0.0358153	0.051441	0.273246	0.426739	0.0850798	0.0535138	0.0161083	0.0293023	0.00774475	0.0171809	0.0365741	0.0926207	0.186692	0.423324	0.135304	0.0421149	0.0209432	0.0375009	unknown	unknown	unknown	unknown	Endoplasmic reticulum/Golgi apparatus	0.21591	unclassified	unclassified	N									High Confidence
P50247	SAHH_MOUSE	Adenosylhomocysteinase OS=Mus musculus GN=Ahcy PE=1 SV=3 - [SAHH_MOUSE]	16	17	28	28	0.641371	0.105269	0.110776	0.04023	0.0464514	0.0263302	0.0101247	0.00834566	0.00438894	0.00671296	0.59947	0.0665733	0.0924842	0.0736451	0.0707142	0.0431837	0.0220549	0.0108212	0.0112483	0.00980563	unknown	Phenotype 5	Cytosol	Cytosol	Cytosol	1	Cytosol	Cytosol	N
Q64133	flavin-containing	Amine oxidase [flavin-containing] A OS=Mus musculus GN=Maoa PE=1 SV=3 - [AOFA_MOUSE]	16	13	28	19	0	0.0149932	0.012955	0.0127893	0.0366076	0.112776	0.237826	0.277693	0.0616773	0.232683	0.000512546	0.0148765	0.0194309	0.0272547	0.049175	0.124272	0.341448	0.230776	0.0789285	0.113326	unknown	Mitochondrion	unknown	unknown	Mitochondrion	0.974108	Mitochondrion	Mitochondrion	N
Q9DC23	DJC10_MOUSE	DnaJ homolog subfamily C member 10 OS=Mus musculus GN=Dnajc10 PE=1 SV=2 - [DJC10_MOUSE]	16	17	28	28	0.00737355	0.047155	0.0552074	0.0506732	0.130181	0.282048	0.158516	0.133739	0.0245557	0.110552	0.0121053	0.0472532	0.0807991	0.116398	0.186204	0.229936	0.184923	0.0781231	0.0295053	0.0347534	unknown	Endoplasmic reticulum/Golgi apparatus	unknown	Endoplasmic reticulum/Golgi apparatus	Endoplasmic reticulum/Golgi apparatus	1	Endoplasmic reticulum/Golgi apparatus	Endoplasmic reticulum/Golgi apparatus	N
Q61102	ABCB7_MOUSE	ATP-binding cassette sub-family B member 7, mitochondrial OS=Mus musculus GN=Abcb7 PE=1 SV=3 - [ABCB7_MOUSE]	16	17	27	28	0	0.0166032	0.0247785	0.0147634	0.0361345	0.105828	0.291895	0.240546	0.0373486	0.232102	0.00191161	0.0125703	0.014617	0.0214044	0.0317657	0.103166	0.351331	0.286324	0.0537752	0.123135	Mitochondrion	Mitochondrion	Mitochondrion	Mitochondrion	Mitochondrion	1	Mitochondrion	Mitochondrion	N
Q80Y81-2	RNZ2_MOUSE	Isoform 2 of Zinc phosphodiesterase ELAC protein 2 OS=Mus musculus GN=Elac2 - [RNZ2_MOUSE]	16	16	27	23	0.24486	0.0164746	0.0316971	0.0134817	0.0244252	0.0785799	0.205093	0.183437	0.0207184	0.181233	0.243724	0.0204312	0.0393703	0.0260443	0.0325188	0.0681424	0.245635	0.187097	0.0285881	0.108449	unknown	unknown	unknown	unknown	Mitochondrion	0.623261	unclassified	Mitochondrion	N
Q80YD1	SUV3_MOUSE	ATP-dependent RNA helicase SUPV3L1, mitochondrial OS=Mus musculus GN=Supv3l1 PE=2 SV=1 - [SUV3_MOUSE]	16	21	27	30	0	0.0154763	0.0133636	0.00899825	0.0343263	0.0847478	0.21695	0.313386	0.04271	0.270041	0.00525323	0.0156248	0.0164657	0.0219209	0.0327917	0.0887678	0.376238	0.237059	0.0708119	0.135067	Mitochondrion	Mitochondrion	Mitochondrion	Mitochondrion	Mitochondrion	1	Mitochondrion	Mitochondrion	N
Q8R1Q8	DC1L1_MOUSE	Cytoplasmic dynein 1 light intermediate chain 1 OS=Mus musculus GN=Dync1li1 PE=1 SV=1 - [DC1L1_MOUSE]	16	13	27	21	0.0348204	0.0282739	0.0173657	0.0133949	0.0257908	0.0432232	0.0996428	0.344264	0.0642215	0.329002	0.0437502	0.0654582	0.0598293	0.0601575	0.0636771	0.0827714	0.123652	0.214837	0.137268	0.1486	unknown	unknown	unknown	unknown	Peroxisome	0.295692	unclassified	unclassified	N		Dynein		Dynein
Q8VHE0	SEC63_MOUSE	Translocation protein SEC63 homolog OS=Mus musculus GN=Sec63 PE=1 SV=4 - [SEC63_MOUSE]	16	22	27	34	0	0.045673	0.0610424	0.0443923	0.115505	0.221052	0.132946	0.189146	0.0318533	0.15839	0.00031308	0.0477039	0.0804948	0.121152	0.161409	0.271315	0.157812	0.0992184	0.0351019	0.0254803	Endoplasmic reticulum/Golgi apparatus	Endoplasmic reticulum/Golgi apparatus	Endoplasmic reticulum/Golgi apparatus	Endoplasmic reticulum/Golgi apparatus	Endoplasmic reticulum/Golgi apparatus	1	Endoplasmic reticulum/Golgi apparatus	Endoplasmic reticulum/Golgi apparatus	N
Q91VK1	BZW2_MOUSE	Basic leucine zipper and W2 domain-containing protein 2 OS=Mus musculus GN=Bzw2 PE=1 SV=1 - [BZW2_MOUSE]	16	11	27	21	0.334249	0.0497927	0.0563399	0.0215791	0.0279431	0.0454837	0.0629329	0.15884	0.0782211	0.164618	0.243219	0.0701782	0.0696796	0.056655	0.0669795	0.0521626	0.0600117	0.0627842	0.113283	0.205047	unknown	40S Ribosome	unknown	unknown	40S Ribosome	0.321197	unclassified	unclassified	Y
Q9Z1G3	VATC1_MOUSE	V-type proton ATPase subunit C 1 OS=Mus musculus GN=Atp6v1c1 PE=1 SV=4 - [VATC1_MOUSE]	16	14	27	24	0.113979	0.100152	0.121788	0.0983556	0.226193	0.110643	0.0482317	0.0782407	0.0173596	0.0850582	0.102297	0.099749	0.130216	0.158564	0.212557	0.139223	0.0572098	0.0294451	0.028642	0.0420965	unknown	unknown	unknown	unknown	Endosome	0.272251	unclassified	unclassified	N
P28352	APEX1_MOUSE	DNA-(apurinic or apyrimidinic site) lyase OS=Mus musculus GN=Apex1 PE=1 SV=2 - [APEX1_MOUSE]	16	15	26	25	0.0513725	0.00332152	0.00625146	0	0.00762625	0.0290815	0.148912	0.33306	0.126498	0.293876	0.140578	0.0219372	0.0314894	0.0240828	0.03115	0.0546001	0.114233	0.226536	0.27412	0.0812741	unknown	unknown	unknown	unknown	Nucleus - Chromatin	0.747415	unclassified	Nucleus - Chromatin	N				Spliceosome
P35486	ODPA_MOUSE	Pyruvate dehydrogenase E1 component subunit alpha, somatic form, mitochondrial OS=Mus musculus GN=Pdha1 PE=1 SV=1 - [ODPA_MOUSE]	16	13	26	27	0.00373197	0.0156605	0.0166793	0.010871	0.035621	0.0763284	0.20016	0.321665	0.0332013	0.286082	0.0066063	0.0136386	0.0160167	0.0183139	0.0363369	0.0836115	0.409145	0.234676	0.0419098	0.139746	Mitochondrion	Mitochondrion	Mitochondrion	Mitochondrion	Mitochondrion	1	Mitochondrion	Mitochondrion	N
Q61035	SYHC_MOUSE	Histidine--tRNA ligase, cytoplasmic OS=Mus musculus GN=Hars PE=2 SV=2 - [SYHC_MOUSE]	16	18	26	29	0.521458	0.111692	0.114614	0.0485218	0.0538156	0.0413006	0.0175197	0.034846	0.0183325	0.0378996	0.432667	0.090051	0.112473	0.0826657	0.0948003	0.0576551	0.0352893	0.0200245	0.0201841	0.05419	unknown	Proteasome	unknown	unknown	Cytosol	0.594393	unclassified	unclassified	Y
P70698	PYRG1_MOUSE	CTP synthase 1 OS=Mus musculus GN=Ctps1 PE=1 SV=2 - [PYRG1_MOUSE]	16	14	25	19	0.499788	0.130753	0.107723	0.0439368	0.0496914	0.0369077	0.0195395	0.0485073	0.00983784	0.0533155	0.406789	0.104815	0.114163	0.0927052	0.0939073	0.0623342	0.0377294	0.0241881	0.0198242	0.0435448	unknown	Phenotype 5	unknown	unknown	Cytosol	0.611535	unclassified	Cytosol	Y
Q62448	IF4G2_MOUSE	Eukaryotic translation initiation factor 4 gamma 2 OS=Mus musculus GN=Eif4g2 PE=1 SV=2 - [IF4G2_MOUSE]	16	23	25	35	0.323958	0.0499062	0.048703	0.0173211	0.0483102	0.0567512	0.0586749	0.105044	0.0690888	0.222243	0.155287	0.0399729	0.0492233	0.0437272	0.0576192	0.0592317	0.0604436	0.0446864	0.0683932	0.421416	unknown	unknown	unknown	unknown	40S Ribosome	0.744311	40S Ribosome	40S Ribosome	Y
Q9CYG7	TOM34_MOUSE	Mitochondrial import receptor subunit TOM34 OS=Mus musculus GN=Tomm34 PE=2 SV=1 - [TOM34_MOUSE]	16	15	25	20	0.29769	0.100403	0.0897675	0.0455903	0.0770349	0.0725701	0.0454827	0.115267	0.01747	0.138725	0.246587	0.104918	0.0945516	0.0813223	0.103176	0.0741913	0.0727932	0.0450463	0.0270957	0.150318	unknown	unknown	unknown	unknown	60S Ribosome	0.201436	unclassified	unclassified	N			Tomm34
Q9JLV5	CUL3_MOUSE	Cullin-3 OS=Mus musculus GN=Cul3 PE=1 SV=1 - [CUL3_MOUSE]	16	19	25	28	0.170608	0.161828	0.0884319	0.0543613	0.0734029	0.0685368	0.0628545	0.123103	0.0707127	0.126161	0.148265	0.106767	0.107082	0.0976732	0.103841	0.0920617	0.0668865	0.0648564	0.0891173	0.123451	unknown	unknown	unknown	unknown	60S Ribosome	0.197119	unclassified	unclassified	N
P06795	MDR1B_MOUSE	Multidrug resistance protein 1B OS=Mus musculus GN=Abcb1b PE=1 SV=1 - [MDR1B_MOUSE]	16	19	24	29	0.00171649	0.262223	0.208623	0.135365	0.167875	0.102089	0.0455219	0.036567	0.00635462	0.0336657	0.00218995	0.148308	0.156915	0.208905	0.230098	0.140293	0.0739909	0.0250105	0.00794472	0.00634525	unknown	Plasma membrane	unknown	unknown	Plasma membrane	0.829487	Plasma membrane	Plasma membrane	N
P70441	NHRF1_MOUSE	Na(+)/H(+) exchange regulatory cofactor NHE-RF1 OS=Mus musculus GN=Slc9a3r1 PE=1 SV=3 - [NHRF1_MOUSE]	16	12	24	21	0.0212648	0.292153	0.212333	0.132466	0.173648	0.0771389	0.0277275	0.0336709	0.00742975	0.0221687	0.0175808	0.225479	0.160933	0.172976	0.21481	0.102746	0.0616128	0.0192776	0.0150881	0.00949641	unknown	unknown	unknown	unknown	Plasma membrane	0.823297	Plasma membrane	Plasma membrane	N
Q6ZWN5	RS9_MOUSE	40S ribosomal protein S9 OS=Mus musculus GN=Rps9 PE=2 SV=3 - [RS9_MOUSE]	16	10	24	21	0.307627	0.0542528	0.0633543	0.0267784	0.0579642	0.0701114	0.0620912	0.0814803	0.0776695	0.198671	0.208199	0.0493301	0.0627104	0.0422085	0.0563901	0.0687823	0.0588184	0.0385494	0.0694354	0.345577	40S Ribosome	40S Ribosome	40S Ribosome	40S Ribosome	40S Ribosome	1	40S Ribosome	40S Ribosome	N
Q80U93	NU214_MOUSE	Nuclear pore complex protein Nup214 OS=Mus musculus GN=Nup214 PE=1 SV=2 - [NU214_MOUSE]	16	18	24	28	0.0632445	0.0261468	0.0209121	0.0113112	0.0266546	0.0456065	0.0806059	0.241965	0.225905	0.257649	0.0593577	0.0352032	0.0321292	0.0324296	0.0410427	0.0498358	0.0761203	0.0873927	0.325574	0.260915	unknown	unknown	unknown	unknown	Nucleus - Non-chromatin	0.442911	unclassified	unclassified	N
Q8BX02	KANK2_MOUSE	KN motif and ankyrin repeat domain-containing protein 2 OS=Mus musculus GN=Kank2 PE=1 SV=1 - [KANK2_MOUSE]	16	19	24	28	0.0523917	0.226399	0.118175	0.0856801	0.137429	0.155771	0.0752526	0.0647942	0.0290263	0.0550807	0.036849	0.172106	0.115139	0.109595	0.142479	0.142669	0.14283	0.0402206	0.038195	0.0599176	unknown	unknown	unknown	unknown	Plasma membrane	0.264309	unclassified	unclassified	N
Q8CBQ5	P4K2B_MOUSE	Phosphatidylinositol 4-kinase type 2-beta OS=Mus musculus GN=Pi4k2b PE=2 SV=1 - [P4K2B_MOUSE]	16	9	24	12	0	0.087644	0.127098	0.131602	0.31262	0.24265	0.0484432	0.0322467	0	0.0176965	0.00100917	0.0791098	0.103097	0.190893	0.294678	0.212846	0.0775016	0.0224089	0.0101951	0.00826123	unknown	unknown	unknown	unknown	Lysosome	0.604834	unclassified	unclassified	Y
Q9JIF7	COPB_MOUSE	Coatomer subunit beta OS=Mus musculus GN=Copb1 PE=1 SV=1 - [COPB_MOUSE]	16	28	24	42	0.319543	0.0476178	0.0608701	0.0332935	0.0954036	0.0940422	0.0494134	0.136645	0.0332108	0.12996	0.188311	0.0553074	0.070685	0.0983737	0.143427	0.16986	0.107697	0.0715718	0.0278101	0.066958	unknown	unknown	unknown	unknown	Endoplasmic reticulum/Golgi apparatus	0.257936	unclassified	unclassified	N	Vesicles - COP I
Q9QWT9-2	KIFC1_MOUSE	Isoform 2 of Kinesin-like protein KIFC1 OS=Mus musculus GN=Kifc1 - [KIFC1_MOUSE]	16	13	24	17	0.0314129	0.00713085	0.00759849	0.00328062	0.0152618	0.0351279	0.0955367	0.345465	0.144938	0.314248	0.0329384	0.00772565	0.0192068	0.016696	0.02296	0.0557964	0.162141	0.202227	0.321005	0.159304	unknown	unknown	unknown	unknown	Nucleus - Chromatin	0.81399	unclassified	Nucleus - Chromatin	N		Kinesins
Q9Z247	FKBP9_MOUSE	Peptidyl-prolyl cis-trans isomerase FKBP9 OS=Mus musculus GN=Fkbp9 PE=1 SV=1 - [FKBP9_MOUSE]	16	13	24	22	0.0300672	0.0735475	0.0706347	0.0525047	0.167699	0.222429	0.108978	0.143542	0.00750895	0.123089	0.0230182	0.0499449	0.0742806	0.118511	0.19689	0.247528	0.191982	0.0651243	0.0108136	0.0219074	Endoplasmic reticulum/Golgi apparatus	Endoplasmic reticulum/Golgi apparatus	Endoplasmic reticulum/Golgi apparatus	Endoplasmic reticulum/Golgi apparatus	Endoplasmic reticulum/Golgi apparatus	1	Endoplasmic reticulum/Golgi apparatus	Endoplasmic reticulum/Golgi apparatus	N
P11531	DMD_MOUSE	Dystrophin OS=Mus musculus GN=Dmd PE=1 SV=3 - [DMD_MOUSE]	16	17	23	22	0.0238468	0.268564	0.166539	0.111461	0.188258	0.114147	0.0521816	0.0458352	0.00675931	0.0224071	0.0205702	0.195755	0.142904	0.137293	0.176289	0.146464	0.115897	0.0303787	0.0138311	0.0206192	Plasma membrane	Plasma membrane	Plasma membrane	Plasma membrane	Plasma membrane	1	Plasma membrane	Plasma membrane	N
Q6ZPI0	JADE1_MOUSE	Protein Jade-1 OS=Mus musculus GN=Phf17 PE=1 SV=2 - [JADE1_MOUSE]	16	17	23	21	0.087191	0.0145604	0.0174552	0.00601706	0.0158747	0.0308984	0.0887807	0.269614	0.233836	0.235772	0.0546125	0.0146727	0.0188172	0.0177943	0.026479	0.0417262	0.0966682	0.145959	0.432349	0.150922	unknown	Phenotype 1	unknown	unknown	Nucleus - Chromatin	0.904718	Nucleus - Chromatin	Nucleus - Chromatin	N
Q9R099	TBL2_MOUSE	Transducin beta-like protein 2 OS=Mus musculus GN=Tbl2 PE=2 SV=2 - [TBL2_MOUSE]	16	14	23	27	0.00133729	0.0575336	0.0617002	0.0399486	0.105654	0.222039	0.158944	0.170654	0.0368442	0.145345	0.00271493	0.0549662	0.0808648	0.101834	0.150147	0.254087	0.166415	0.112305	0.0479732	0.0286927	unknown	Endoplasmic reticulum/Golgi apparatus	unknown	unknown	Endoplasmic reticulum/Golgi apparatus	0.948144	Endoplasmic reticulum/Golgi apparatus	Endoplasmic reticulum/Golgi apparatus	Y
Q9WVJ2	PSD13_MOUSE	26S proteasome non-ATPase regulatory subunit 13 OS=Mus musculus GN=Psmd13 PE=1 SV=1 - [PSD13_MOUSE]	16	15	23	25	0.575768	0.0793514	0.0871611	0.0337926	0.0522291	0.0342785	0.0211571	0.0483718	0.0194416	0.0484486	0.452882	0.0898625	0.1026	0.0694891	0.0885761	0.0581694	0.0390949	0.0240286	0.0226331	0.0526645	Proteasome	Proteasome	Proteasome	Proteasome	Proteasome	1	Proteasome	Proteasome	N
P13439	UMPS_MOUSE	Uridine 5'-monophosphate synthase OS=Mus musculus GN=Umps PE=2 SV=3 - [UMPS_MOUSE]	16	9	22	13	0.661528	0.0705327	0.0863654	0.0247442	0.0394544	0.0287785	0.01815	0.0308845	0.0138644	0.0256978	0.617381	0.0578523	0.087618	0.0562851	0.0639261	0.0366269	0.023267	0.0145217	0.0208096	0.0217126	unknown	unknown	unknown	unknown	Proteasome	0.682709	Proteasome	unclassified	N
P55302	AMRP_MOUSE	Alpha-2-macroglobulin receptor-associated protein OS=Mus musculus GN=Lrpap1 PE=1 SV=1 - [AMRP_MOUSE]	16	15	22	18	0.0235212	0.0637902	0.0788441	0.0536392	0.177891	0.214229	0.101218	0.156216	0.0079714	0.12268	0.0161146	0.0499307	0.0847826	0.129631	0.188216	0.246215	0.176161	0.0688054	0.0158446	0.0242981	unknown	Endoplasmic reticulum/Golgi apparatus	unknown	unknown	Endoplasmic reticulum/Golgi apparatus	0.918504	Endoplasmic reticulum/Golgi apparatus	Endoplasmic reticulum/Golgi apparatus	N
Q80WE4-3	KI20B_MOUSE	Isoform 3 of Kinesin-like protein KIF20B OS=Mus musculus GN=Kif20b - [KI20B_MOUSE]	16	25	22	30	0.0429345	0.0171641	0.0167349	0.00459876	0.0177243	0.0375368	0.1222	0.291776	0.169872	0.279459	0.0467807	0.0184567	0.0237251	0.0225542	0.0285147	0.0669333	0.109935	0.226714	0.348697	0.107689	unknown	Phenotype 1	unknown	unknown	Nucleus - Chromatin	0.893053	Nucleus - Chromatin	Nucleus - Chromatin	N		Kinesins
Q8BRN9	C2D1B_MOUSE	Coiled-coil and C2 domain-containing protein 1B OS=Mus musculus GN=Cc2d1b PE=1 SV=1 - [C2D1B_MOUSE]	16	11	22	13	0.131833	0.172028	0.141139	0.0814147	0.0829735	0.0590008	0.0495272	0.125671	0.0329324	0.12348	0.135167	0.135311	0.13429	0.117875	0.13188	0.0893945	0.0549868	0.0555791	0.0497478	0.0957683	unknown	unknown	unknown	unknown	Cytosol	0.149223	unclassified	unclassified	N
Q921I6	SH3B4_MOUSE	SH3 domain-binding protein 4 OS=Mus musculus GN=Sh3bp4 PE=2 SV=1 - [SH3B4_MOUSE]	16	19	22	22	0.0145015	0.296116	0.177524	0.103898	0.162195	0.113808	0.0504847	0.0351692	0.0161826	0.0301209	0.0133589	0.180741	0.155649	0.17236	0.144564	0.165622	0.0849178	0.0312668	0.0221904	0.0293303	unknown	unknown	unknown	unknown	Plasma membrane	0.837394	Plasma membrane	Plasma membrane	N
Q99L48	NMD3_MOUSE	60S ribosomal export protein NMD3 OS=Mus musculus GN=Nmd3 PE=2 SV=1 - [NMD3_MOUSE]	16	12	22	13	0.258464	0.0818171	0.0743112	0.0364757	0.0794208	0.081125	0.0559034	0.112265	0.0681523	0.152066	0.179433	0.0686279	0.0658531	0.0669313	0.0972923	0.0813155	0.0869599	0.0539911	0.0935377	0.206058	unknown	unknown	unknown	unknown	60S Ribosome	0.598121	60S Ribosome	unclassified	N
Q99M31	HSP7E_MOUSE	Heat shock 70 kDa protein 14 OS=Mus musculus GN=Hspa14 PE=2 SV=2 - [HSP7E_MOUSE]	16	15	22	24	0.29094	0.0414174	0.044611	0.0222222	0.0352137	0.0413789	0.0710891	0.198583	0.0786252	0.175919	0.227485	0.0575781	0.0731308	0.05677	0.067194	0.0660898	0.0714259	0.0843687	0.120702	0.175256	unknown	unknown	unknown	unknown	60S Ribosome	0.268476	unclassified	unclassified	N
P07356	ANXA2_MOUSE	Annexin A2 OS=Mus musculus GN=Anxa2 PE=1 SV=2 - [ANXA2_MOUSE]	16	18	21	34	0.0942131	0.269181	0.173767	0.0952678	0.124086	0.0892433	0.0344172	0.047425	0.0322356	0.0401633	0.0956852	0.210586	0.170341	0.135645	0.142728	0.105853	0.06278	0.0313506	0.0238835	0.0211478	unknown	unknown	unknown	unknown	Actin cytoskeleton	0.685556	Actin cytoskeleton	Actin cytoskeleton	N
Q3ULD5	MCCB_MOUSE	Methylcrotonoyl-CoA carboxylase beta chain, mitochondrial OS=Mus musculus GN=Mccc2 PE=2 SV=1 - [MCCB_MOUSE]	16	17	21	26	0	0.0294574	0.0338754	0.0138362	0.0334287	0.0920176	0.224161	0.291887	0.0282209	0.253115	0.00526133	0.0145474	0.0156255	0.02305	0.0316328	0.101785	0.379911	0.244022	0.0468433	0.137322	Mitochondrion	Mitochondrion	Mitochondrion	Mitochondrion	Mitochondrion	1	Mitochondrion	Mitochondrion	N
Q9Z1T1	AP3B1_MOUSE	AP-3 complex subunit beta-1 OS=Mus musculus GN=Ap3b1 PE=1 SV=2 - [AP3B1_MOUSE]	16	13	20	19	0.201272	0.132497	0.146307	0.0811322	0.140975	0.0866608	0.0399445	0.0697541	0.030194	0.0712619	0.155364	0.0911887	0.107458	0.116786	0.16422	0.117255	0.0762098	0.036142	0.042657	0.0927199	unknown	unknown	unknown	unknown	Cytosol	0.156136	unclassified	unclassified	N	Vesicles - AP3								High Confidence
Q810A7	DDX42_MOUSE	ATP-dependent RNA helicase DDX42 OS=Mus musculus GN=Ddx42 PE=1 SV=3 - [DDX42_MOUSE]	16	20	19	25	0.296889	0.0195947	0.0427108	0	0.021764	0.0202976	0.028865	0.078092	0.319157	0.172629	0.189827	0.0176829	0.028087	0.0221784	0.0292195	0.03574	0.0449815	0.0309869	0.281527	0.319771	unknown	Phenotype 2	unknown	unknown	Nucleus - Non-chromatin	0.9017	Nucleus - Non-chromatin	Nucleus - Non-chromatin	N
Q91YK2	RRP1B_MOUSE	Ribosomal RNA processing protein 1 homolog B OS=Mus musculus GN=Rrp1b PE=2 SV=2 - [RRP1B_MOUSE]	16	15	19	20	0.221074	0.0146363	0.0264632	0.00734366	0.0188051	0.0308509	0.0487813	0.0966131	0.366244	0.169188	0.154695	0.0159739	0.0270261	0.0228407	0.0340748	0.0417066	0.0506026	0.0342178	0.33713	0.281733	unknown	Phenotype 2	Nucleus - Non-chromatin	Nucleus - Non-chromatin	Nucleus - Non-chromatin	1	Nucleus - Non-chromatin	Nucleus - Non-chromatin	N
P11881-2	ITPR1_MOUSE	Isoform 2 of Inositol 1,4,5-trisphosphate receptor type 1 OS=Mus musculus GN=Itpr1 - [ITPR1_MOUSE]	16	32	18	45	0.00469628	0.0460639	0.066013	0.0475212	0.164303	0.253229	0.108868	0.16217	0.0191468	0.127989	0.0076017	0.0598734	0.0804946	0.127844	0.188407	0.253962	0.146096	0.0794564	0.0317031	0.0245626	32	45	unknown	Endoplasmic reticulum/Golgi apparatus	Endoplasmic reticulum/Golgi apparatus	1	Endoplasmic reticulum/Golgi apparatus	Endoplasmic reticulum/Golgi apparatus	N
Q14CH7	SYAM_MOUSE	Alanine--tRNA ligase, mitochondrial OS=Mus musculus GN=Aars2 PE=2 SV=1 - [SYAM_MOUSE]	16	13	18	18	0	0.0107502	0.012978	0.00896	0.0382835	0.0776599	0.179981	0.37458	0.0124026	0.284405	0.00537064	0.014948	0.0144336	0.0200319	0.031121	0.0933749	0.418076	0.237861	0.0257166	0.139067	Mitochondrion	Mitochondrion	Mitochondrion	Mitochondrion	Mitochondrion	1	Mitochondrion	Mitochondrion	N				Mitochondrial tRNA ligase
Q80Y17	L2GL1_MOUSE	Lethal(2) giant larvae protein homolog 1 OS=Mus musculus GN=Llgl1 PE=1 SV=1 - [L2GL1_MOUSE]	16	14	18	16	0.0223894	0.346535	0.216317	0.118399	0.142263	0.076319	0.0340553	0.0210992	0.00606712	0.0165555	0.0321512	0.240773	0.138557	0.152797	0.182731	0.102834	0.0871165	0.0200989	0.0158332	0.0271085	unknown	unknown	unknown	unknown	Plasma membrane	0.774295	unclassified	Plasma membrane	N
Q91YE5	BAZ2A_MOUSE	Bromodomain adjacent to zinc finger domain protein 2A OS=Mus musculus GN=Baz2a PE=1 SV=2 - [BAZ2A_MOUSE]	16	11	18	11	0.0233069	0.00327252	0.00928275	0.00164745	0.0172324	0.0315611	0.0971183	0.289962	0.24391	0.282706	0.0289309	0.00487115	0.00660803	0.00465764	0.0124145	0.0349936	0.117169	0.177196	0.510546	0.102614	unknown	Phenotype 1	unknown	unknown	Nucleus - Chromatin	0.90153	Nucleus - Chromatin	Nucleus - Chromatin	N
Q6P9L6	KIF15_MOUSE	Kinesin-like protein KIF15 OS=Mus musculus GN=Kif15 PE=1 SV=1 - [KIF15_MOUSE]	16	31	17	39	0.221629	0.13551	0.0966248	0.0517155	0.0702011	0.0879144	0.0754609	0.10119	0.0152736	0.144481	0.144616	0.0912117	0.0980771	0.0927067	0.0954323	0.101644	0.0756961	0.0599775	0.0177145	0.222924	unknown	unknown	unknown	unknown	60S Ribosome	0.444407	60S Ribosome	unclassified	N		Kinesins
Q60930	VDAC2_MOUSE	Voltage-dependent anion-selective channel protein 2 OS=Mus musculus GN=Vdac2 PE=1 SV=2 - [VDAC2_MOUSE]	15	13	65	100	0	0.0293541	0.0394993	0.0254024	0.055892	0.115159	0.260375	0.203995	0.0834896	0.186834	0	0.0229708	0.0400768	0.0467885	0.0563772	0.115746	0.281273	0.253237	0.0887181	0.094813	unknown	Phenotype 7	Mitochondrion	Mitochondrion	Mitochondrion	1	Mitochondrion	Mitochondrion	N				Voltage-dependent anion channel (VDAC)
P14869	RLA0_MOUSE	60S acidic ribosomal protein P0 OS=Mus musculus GN=Rplp0 PE=1 SV=3 - [RLA0_MOUSE]	15	10	51	50	0.17238	0.0507087	0.0598357	0.0319795	0.0730715	0.136245	0.107084	0.10036	0.0695589	0.198776	0.116193	0.0443933	0.0658776	0.0628973	0.0781514	0.116485	0.0996952	0.0631153	0.0605491	0.292642	60S Ribosome	60S Ribosome	60S Ribosome	60S Ribosome	60S Ribosome	1	60S Ribosome	60S Ribosome	N
Q91XV3	BASP1_MOUSE	Brain acid soluble protein 1 OS=Mus musculus GN=Basp1 PE=1 SV=3 - [BASP1_MOUSE]	15	22	47	74	0.00236652	0.253674	0.189157	0.146887	0.209395	0.109117	0.0349158	0.023133	0.0189903	0.012365	0.00293818	0.215405	0.198577	0.177526	0.199552	0.122359	0.053279	0.0137519	0.0159846	0.000627719	unknown	unknown	unknown	unknown	Plasma membrane	0.801813	unclassified	Plasma membrane	N									Non-Specific
P62259	1433E_MOUSE	14-3-3 protein epsilon OS=Mus musculus GN=Ywhae PE=1 SV=1 - [1433E_MOUSE]	15	18	42	60	0.309502	0.216769	0.140819	0.0936149	0.102708	0.0647721	0.0301041	0.0133785	0.0155451	0.0127873	0.248189	0.16634	0.152587	0.128327	0.136139	0.0886653	0.0390591	0.013847	0.01623	0.0106172	unknown	Phenotype 5	unknown	unknown	Actin cytoskeleton	0.312787	unclassified	unclassified	N
Q9DBJ1	PGAM1_MOUSE	Phosphoglycerate mutase 1 OS=Mus musculus GN=Pgam1 PE=1 SV=3 - [PGAM1_MOUSE]	15	17	41	76	0.534209	0.133464	0.138883	0.0525168	0.0638931	0.0397694	0.0122453	0.0101113	0.00597936	0.00892897	0.497156	0.0802746	0.13261	0.0947935	0.081134	0.0590613	0.0224615	0.0113592	0.00917196	0.0119778	unknown	Phenotype 5	unknown	unknown	Cytosol	0.900331	Cytosol	Cytosol	N
P61982	1433G_MOUSE	14-3-3 protein gamma OS=Mus musculus GN=Ywhag PE=1 SV=2 - [1433G_MOUSE]	15	14	40	40	0.262582	0.218338	0.173587	0.0931105	0.127213	0.0704942	0.0206599	0.0107484	0.0139904	0.00927682	0.235939	0.162645	0.153114	0.12297	0.143973	0.0883326	0.0444679	0.0142125	0.0211887	0.0131569	unknown	Phenotype 5	unknown	unknown	Actin cytoskeleton	0.446146	unclassified	unclassified	N
P62754	RS6_MOUSE	40S ribosomal protein S6 OS=Mus musculus GN=Rps6 PE=1 SV=1 - [RS6_MOUSE]	15	18	38	48	0.3242	0.0675524	0.0762574	0.0292076	0.049837	0.07316	0.0597393	0.068875	0.0790916	0.17208	0.207623	0.0409916	0.0588798	0.0522833	0.0517988	0.0774078	0.0620543	0.0410264	0.0679871	0.339948	40S Ribosome	40S Ribosome	40S Ribosome	40S Ribosome	40S Ribosome	1	40S Ribosome	40S Ribosome	N
Q9QYY0	GAB1_MOUSE	GRB2-associated-binding protein 1 OS=Mus musculus GN=Gab1 PE=1 SV=2 - [GAB1_MOUSE]	15	16	38	33	0.0121635	0.215017	0.181123	0.128063	0.214072	0.120223	0.0539215	0.0421507	0.00231577	0.0309503	0.0131394	0.157806	0.155952	0.181996	0.216347	0.149477	0.081524	0.0306569	0.00535559	0.00774511	unknown	unknown	unknown	unknown	Plasma membrane	0.816896	unclassified	Plasma membrane	Y					FGF/MAPK
P16125	LDHB_MOUSE	L-lactate dehydrogenase B chain OS=Mus musculus GN=Ldhb PE=1 SV=2 - [LDHB_MOUSE]	15	14	37	37	0.505424	0.137423	0.124905	0.0609567	0.0821767	0.0492139	0.0141746	0.015123	0.0013925	0.00921099	0.465645	0.0966827	0.128314	0.106025	0.0974612	0.0574358	0.0243815	0.0112404	0.0059399	0.00687382	unknown	Phenotype 5	Cytosol	Cytosol	Cytosol	1	Cytosol	Cytosol	N
P51863	VA0D1_MOUSE	V-type proton ATPase subunit d 1 OS=Mus musculus GN=Atp6v0d1 PE=1 SV=2 - [VA0D1_MOUSE]	15	13	36	31	0.000855273	0.0656693	0.104708	0.119326	0.310293	0.221368	0.0739346	0.0546053	0.0113713	0.0378686	0.00422482	0.0606411	0.11645	0.173535	0.259786	0.216175	0.0981051	0.0395927	0.0224411	0.00905021	unknown	unknown	unknown	unknown	Endosome	0.473662	unclassified	unclassified	N
P50431	GLYC_MOUSE	Serine hydroxymethyltransferase, cytosolic OS=Mus musculus GN=Shmt1 PE=1 SV=3 - [GLYC_MOUSE]	15	17	35	32	0.481552	0.141374	0.122064	0.054685	0.0678165	0.050923	0.0250483	0.0237318	0.0106236	0.0221822	0.397919	0.113787	0.120515	0.101471	0.0929143	0.0718429	0.0383796	0.0164003	0.0205891	0.0261819	unknown	Phenotype 5	unknown	unknown	Cytosol	0.876588	Cytosol	Cytosol	N
Q9CR16	PPID_MOUSE	Peptidyl-prolyl cis-trans isomerase D OS=Mus musculus GN=Ppid PE=1 SV=3 - [PPID_MOUSE]	15	18	34	36	0.511164	0.128911	0.110553	0.0473107	0.0680538	0.0424091	0.0169369	0.0288261	0.0188824	0.0269525	0.429376	0.10517	0.128503	0.0950364	0.0906481	0.0638875	0.0285471	0.0144699	0.0209674	0.0233952	unknown	Phenotype 5	unknown	unknown	Cytosol	0.849122	Cytosol	Cytosol	N
P40124	CAP1_MOUSE	Adenylyl cyclase-associated protein 1 OS=Mus musculus GN=Cap1 PE=1 SV=4 - [CAP1_MOUSE]	15	19	32	34	0.323879	0.213481	0.145636	0.0797959	0.10697	0.0704509	0.0235438	0.0201913	0.00279876	0.0132534	0.28262	0.152062	0.150025	0.133807	0.125462	0.090115	0.0371995	0.0142289	0.00602765	0.00845256	unknown	Phenotype 5	unknown	unknown	Cytosol	0.397666	unclassified	unclassified	N
O08795-2	GLU2B_MOUSE	Isoform 2 of Glucosidase 2 subunit beta OS=Mus musculus GN=Prkcsh - [GLU2B_MOUSE]	15	14	31	25	0.0358829	0.0577732	0.0755872	0.0494234	0.152373	0.241993	0.126585	0.13958	0.00620134	0.1146	0.0313032	0.0484716	0.0876678	0.124236	0.189779	0.247229	0.169784	0.0758007	0.00790609	0.0178232	Endoplasmic reticulum/Golgi apparatus	Endoplasmic reticulum/Golgi apparatus	Endoplasmic reticulum/Golgi apparatus	Endoplasmic reticulum/Golgi apparatus	Endoplasmic reticulum/Golgi apparatus	1	Endoplasmic reticulum/Golgi apparatus	Endoplasmic reticulum/Golgi apparatus	N				Glucosidase II complex
Q60865	CAPR1_MOUSE	Caprin-1 OS=Mus musculus GN=Caprin1 PE=1 SV=2 - [CAPR1_MOUSE]	15	13	31	27	0.254037	0.046086	0.0537626	0.0218709	0.0416054	0.0662489	0.0668567	0.112535	0.0770398	0.259957	0.128398	0.0339415	0.0478292	0.0390233	0.0371744	0.0631568	0.0629924	0.045378	0.0661802	0.475927	unknown	Phenotype 10	unknown	unknown	40S Ribosome	0.581478	unclassified	unclassified	N
Q6DFW4	NOP58_MOUSE	Nucleolar protein 58 OS=Mus musculus GN=Nop58 PE=1 SV=1 - [NOP58_MOUSE]	15	18	31	39	0.222062	0.00885803	0.0242889	0.00770969	0.0159433	0.0159833	0.0412617	0.124837	0.393865	0.145191	0.143813	0.0130766	0.0343013	0.0333385	0.0380826	0.0379095	0.0420482	0.0383021	0.410583	0.208545	unknown	Phenotype 2	Nucleus - Non-chromatin	Nucleus - Non-chromatin	Nucleus - Non-chromatin	1	Nucleus - Non-chromatin	Nucleus - Non-chromatin	N
Q8VEM8	MPCP_MOUSE	Phosphate carrier protein, mitochondrial OS=Mus musculus GN=Slc25a3 PE=1 SV=1 - [MPCP_MOUSE]	15	14	31	30	0	0.0328418	0.0349172	0.0323661	0.0536527	0.0990012	0.223397	0.232702	0.0714994	0.219622	0.00100049	0.0183761	0.0198944	0.0263551	0.0401405	0.101213	0.356376	0.230652	0.0794959	0.126497	Mitochondrion	Mitochondrion	Mitochondrion	Mitochondrion	Mitochondrion	1	Mitochondrion	Mitochondrion	N
P80316	TCPE_MOUSE	T-complex protein 1 subunit epsilon OS=Mus musculus GN=Cct5 PE=1 SV=1 - [TCPE_MOUSE]	15	19	30	31	0.406282	0.122174	0.109087	0.0520154	0.0743591	0.0574531	0.0284833	0.0467913	0.0299745	0.0733809	0.309439	0.101861	0.110586	0.0986978	0.0976309	0.0733596	0.0484883	0.0247127	0.0304725	0.104752	unknown	unknown	unknown	unknown	Cytosol	0.513805	unclassified	unclassified	N				CCT complex
P09242	PPBT_MOUSE	Alkaline phosphatase, tissue-nonspecific isozyme OS=Mus musculus GN=Alpl PE=1 SV=2 - [PPBT_MOUSE]	15	18	29	50	0	0.286162	0.191846	0.129402	0.19848	0.0938933	0.0412435	0.0245978	0.0189908	0.0153852	0.0023594	0.203625	0.165307	0.19035	0.204333	0.122532	0.0680352	0.0179391	0.0215427	0.0039771	Plasma membrane	Plasma membrane	Plasma membrane	Plasma membrane	Plasma membrane	1	Plasma membrane	Plasma membrane	N
P21107-2	TPM3_MOUSE	Isoform 2 of Tropomyosin alpha-3 chain OS=Mus musculus GN=Tpm3 - [TPM3_MOUSE]	15	10	29	19	0.142894	0.226576	0.164942	0.10794	0.18556	0.108276	0.0328441	0.0168587	0.0052473	0.00886244	0.155975	0.179494	0.164214	0.134873	0.157259	0.116245	0.0580273	0.0177995	0.0114649	0.00464762	unknown	unknown	unknown	unknown	Actin cytoskeleton	0.670166	Actin cytoskeleton	Actin cytoskeleton	N		Tropomyosin
Q8BGH2	SAM50_MOUSE	Sorting and assembly machinery component 50 homolog OS=Mus musculus GN=Samm50 PE=1 SV=1 - [SAM50_MOUSE]	15	16	29	27	0	0.016811	0.0177389	0.0157347	0.0436272	0.0909297	0.179368	0.29936	0.083958	0.252472	0.00302837	0.017346	0.0220098	0.0311174	0.0396053	0.101667	0.319953	0.242377	0.101614	0.121282	unknown	Mitochondrion	unknown	unknown	Mitochondrion	0.971131	unclassified	Mitochondrion	N									High Confidence
Q8R081	HNRPL_MOUSE	Heterogeneous nuclear ribonucleoprotein L OS=Mus musculus GN=Hnrnpl PE=1 SV=2 - [HNRPL_MOUSE]	15	17	29	37	0.125253	0.00359821	0.0130903	0	0.00432487	0.00698064	0.0300535	0.0472698	0.660219	0.10921	0.055849	0.00686731	0.00970743	0.0074136	0.00862717	0.0106058	0.027971	0.0189013	0.598962	0.255095	unknown	unknown	unknown	unknown	Nucleus - Non-chromatin	0.459713	unclassified	unclassified	N
Q9Z2I9	ADP-forming	Succinyl-CoA ligase [ADP-forming] subunit beta, mitochondrial OS=Mus musculus GN=Sucla2 PE=1 SV=2 - [SUCB1_MOUSE]	15	19	29	38	0.00148348	0.0147426	0.014792	0.012585	0.030359	0.101979	0.307927	0.26106	0.0124946	0.242578	0.00188477	0.0125305	0.0141871	0.0197061	0.0308891	0.0978008	0.393551	0.278039	0.0137834	0.137628	Mitochondrion	Mitochondrion	Mitochondrion	Mitochondrion	Mitochondrion	1	Mitochondrion	Mitochondrion	N
P14685	PSMD3_MOUSE	26S proteasome non-ATPase regulatory subunit 3 OS=Mus musculus GN=Psmd3 PE=1 SV=3 - [PSMD3_MOUSE]	15	18	28	31	0.590235	0.0841944	0.081305	0.0323074	0.0475122	0.03544	0.020302	0.0432419	0.019963	0.0454991	0.454643	0.0897629	0.102038	0.0745434	0.0763801	0.0554335	0.0372698	0.026638	0.0252782	0.0580125	Proteasome	Proteasome	Proteasome	Proteasome	Proteasome	1	Proteasome	Proteasome	N
P47962	RL5_MOUSE	60S ribosomal protein L5 OS=Mus musculus GN=Rpl5 PE=1 SV=3 - [RL5_MOUSE]	15	17	28	39	0.191407	0.0790667	0.0702772	0.0359648	0.0783895	0.0956295	0.0664086	0.11141	0.0765016	0.194945	0.13298	0.0482429	0.0575039	0.0713561	0.0849076	0.117469	0.0972153	0.0483207	0.0644081	0.277596	60S Ribosome	60S Ribosome	60S Ribosome	60S Ribosome	60S Ribosome	1	60S Ribosome	60S Ribosome	N
Q3UEB3-2	PUF60_MOUSE	Isoform 2 of Poly(U)-binding-splicing factor PUF60 OS=Mus musculus GN=Puf60 - [PUF60_MOUSE]	15	21	28	39	0.277866	0.0138539	0.029702	0.00987295	0.0207928	0.0251302	0.0402886	0.0613904	0.387042	0.134061	0.217795	0.0187937	0.0367029	0.0234375	0.0291894	0.0357138	0.0412901	0.02751	0.309502	0.260066	unknown	Phenotype 2	unknown	unknown	Nucleus - Non-chromatin	0.920585	Nucleus - Non-chromatin	Nucleus - Non-chromatin	N
Q8BK72	RT27_MOUSE	28S ribosomal protein S27, mitochondrial OS=Mus musculus GN=Mrps27 PE=2 SV=2 - [RT27_MOUSE]	15	12	28	29	0	0.0139633	0.0160991	0.0116588	0.0294531	0.0989498	0.314114	0.243407	0.0474353	0.22492	0.0030339	0.0105749	0.0121146	0.0180562	0.0295222	0.0951442	0.342801	0.308768	0.0536767	0.126309	unknown	Mitochondrion	unknown	Mitochondrion	Mitochondrion	1	Mitochondrion	Mitochondrion	N
Q99J62	RFC4_MOUSE	Replication factor C subunit 4 OS=Mus musculus GN=Rfc4 PE=1 SV=1 - [RFC4_MOUSE]	15	13	28	14	0.14257	0.0158964	0.0216358	0.00628917	0.0207752	0.0415741	0.107239	0.264387	0.129137	0.250495	0.150494	0.0305963	0.040034	0.0301283	0.0412338	0.0528104	0.116091	0.117885	0.287968	0.132759	unknown	unknown	unknown	unknown	Nucleus - Chromatin	0.680722	unclassified	Nucleus - Chromatin	N							Prey	Prey
Q9EQP2	EHD4_MOUSE	EH domain-containing protein 4 OS=Mus musculus GN=Ehd4 PE=1 SV=1 - [EHD4_MOUSE]	15	18	28	31	0.0248608	0.258687	0.172694	0.100254	0.116525	0.0801613	0.0414172	0.092532	0.0306511	0.0822167	0.0242173	0.171879	0.153817	0.159285	0.151996	0.120059	0.0653004	0.0566399	0.0507003	0.0461066	unknown	unknown	unknown	unknown	Actin cytoskeleton	0.4327	unclassified	unclassified	N
Q9R0X4	ACOT9_MOUSE	Acyl-coenzyme A thioesterase 9, mitochondrial OS=Mus musculus GN=Acot9 PE=1 SV=1 - [ACOT9_MOUSE]	15	17	28	27	0	0.0169785	0.0200039	0.0129039	0.0310577	0.0955269	0.299678	0.267277	0.0151819	0.241392	0.00301181	0.0127022	0.0164039	0.0221526	0.0299108	0.112385	0.375963	0.257579	0.0302353	0.139657	Mitochondrion	Mitochondrion	Mitochondrion	Mitochondrion	Mitochondrion	1	Mitochondrion	Mitochondrion	N
P27601	GNA13_MOUSE	Guanine nucleotide-binding protein subunit alpha-13 OS=Mus musculus GN=Gna13 PE=1 SV=1 - [GNA13_MOUSE]	15	17	27	21	0	0.289769	0.146531	0.128895	0.200659	0.118899	0.0496641	0.0348593	0.00687752	0.0238472	0.0066098	0.228147	0.156989	0.158015	0.19257	0.128568	0.0923808	0.0207593	0.00933134	0.00663045	unknown	Plasma membrane	unknown	unknown	Plasma membrane	0.855665	Plasma membrane	Plasma membrane	N
Q922K7	NOP2_MOUSE	Putative ribosomal RNA methyltransferase NOP2 OS=Mus musculus GN=Nop2 PE=2 SV=1 - [NOP2_MOUSE]	15	16	27	25	0.211089	0.0125959	0.0274319	0.00555329	0.017396	0.0289629	0.0383713	0.109424	0.375309	0.173867	0.147053	0.0162224	0.0254589	0.0242317	0.0392011	0.0394989	0.0451023	0.0296807	0.330965	0.302586	unknown	Phenotype 2	Nucleus - Non-chromatin	Nucleus - Non-chromatin	Nucleus - Non-chromatin	1	Nucleus - Non-chromatin	Nucleus - Non-chromatin	N
Q8BP47	SYNC_MOUSE	Asparagine--tRNA ligase, cytoplasmic OS=Mus musculus GN=Nars PE=1 SV=2 - [SYNC_MOUSE]	15	17	26	27	0.558861	0.107758	0.106094	0.0480143	0.0603748	0.0333742	0.0188815	0.0238471	0.0183878	0.0244069	0.449908	0.0952589	0.120091	0.0910823	0.0881258	0.0607634	0.0310072	0.0141227	0.0255759	0.0240651	unknown	Phenotype 5	unknown	unknown	Cytosol	0.723752	unclassified	Cytosol	N
Q9JLF6	TGM1_MOUSE	Protein-glutamine gamma-glutamyltransferase K OS=Mus musculus GN=Tgm1 PE=1 SV=2 - [TGM1_MOUSE]	15	18	26	27	0.00333385	0.243666	0.188131	0.123713	0.189494	0.12393	0.0469921	0.0376504	0.0211335	0.0219564	0.00482378	0.219785	0.139158	0.158818	0.191991	0.126599	0.0997611	0.0240265	0.0250497	0.00998839	Plasma membrane	Plasma membrane	Plasma membrane	Plasma membrane	Plasma membrane	1	Plasma membrane	Plasma membrane	N
Q8R4U7	LUZP1_MOUSE	Leucine zipper protein 1 OS=Mus musculus GN=Luzp1 PE=1 SV=2 - [LUZP1_MOUSE]	15	21	25	30	0.0854803	0.19569	0.120568	0.0770405	0.107747	0.124709	0.0842589	0.0817075	0.0458498	0.0769497	0.0580626	0.142742	0.123884	0.0979946	0.117454	0.155693	0.109819	0.0554106	0.0786823	0.060258	unknown	unknown	unknown	unknown	Plasma membrane	0.157457	unclassified	unclassified	N
Q922J9	FACR1_MOUSE	Fatty acyl-CoA reductase 1 OS=Mus musculus GN=Far1 PE=1 SV=1 - [FACR1_MOUSE]	15	15	25	25	0.00199813	0.0145826	0.0146963	0.0104774	0.0305944	0.130743	0.200686	0.30372	0.0348549	0.257646	0.00477539	0.0257138	0.033937	0.0474295	0.0669562	0.149593	0.249637	0.184109	0.0414079	0.196441	unknown	Phenotype 7	Peroxisome	Peroxisome	Peroxisome	1	Peroxisome	Peroxisome	N
Q99KK7	DPP3_MOUSE	Dipeptidyl peptidase 3 OS=Mus musculus GN=Dpp3 PE=2 SV=2 - [DPP3_MOUSE]	15	16	25	29	0.575692	0.103917	0.1169	0.0530736	0.0728875	0.0396687	0.012808	0.0137802	0.00378181	0.00749122	0.489991	0.0889709	0.129416	0.0925775	0.094102	0.0528221	0.0264276	0.0102229	0.00597848	0.00949226	unknown	Phenotype 5	Cytosol	Cytosol	Cytosol	1	Cytosol	Cytosol	N
Q9CZU6	CISY_MOUSE	Citrate synthase, mitochondrial OS=Mus musculus GN=Cs PE=1 SV=1 - [CISY_MOUSE]	15	13	25	27	0	0.0155525	0.0182645	0.0144304	0.0345345	0.075613	0.201377	0.346546	0.0165704	0.277112	0.00702665	0.0219845	0.0178266	0.0237055	0.0436859	0.106285	0.369622	0.241213	0.026188	0.142463	Mitochondrion	Mitochondrion	Mitochondrion	Mitochondrion	Mitochondrion	1	Mitochondrion	Mitochondrion	N
O35250-2	EXOC7_MOUSE	Isoform 2 of Exocyst complex component 7 OS=Mus musculus GN=Exoc7 - [EXOC7_MOUSE]	15	13	24	19	0.0145399	0.280802	0.131937	0.0850404	0.150479	0.129681	0.0670057	0.0643918	0.0162839	0.0598403	0.0158558	0.174144	0.132978	0.147019	0.139853	0.147847	0.0976528	0.0478026	0.0364858	0.0603616	unknown	unknown	unknown	unknown	Plasma membrane	0.483057	unclassified	unclassified	N			Exocyst	Exocyst
Q8CHT0	AL4A1_MOUSE	Delta-1-pyrroline-5-carboxylate dehydrogenase, mitochondrial OS=Mus musculus GN=Aldh4a1 PE=1 SV=3 - [AL4A1_MOUSE]	15	13	24	18	0.00335331	0.0193365	0.0198625	0.0181588	0.0341638	0.0905027	0.20527	0.329453	0.0158002	0.264099	0.00499978	0.0162684	0.0143085	0.0179413	0.0335954	0.103967	0.389756	0.264286	0.0146671	0.14021	Mitochondrion	Mitochondrion	Mitochondrion	Mitochondrion	Mitochondrion	1	Mitochondrion	Mitochondrion	N
Q9CQC6	BZW1_MOUSE	Basic leucine zipper and W2 domain-containing protein 1 OS=Mus musculus GN=Bzw1 PE=1 SV=1 - [BZW1_MOUSE]	15	17	24	27	0.318741	0.0483058	0.04582	0.0258162	0.0334503	0.0353161	0.0607126	0.192435	0.0633871	0.176016	0.278068	0.0558576	0.0774915	0.0620151	0.0659489	0.0597556	0.0587856	0.090972	0.0808742	0.170231	unknown	40S Ribosome	unknown	unknown	40S Ribosome	0.192581	unclassified	unclassified	Y
P24270	CATA_MOUSE	Catalase OS=Mus musculus GN=Cat PE=1 SV=4 - [CATA_MOUSE]	15	15	23	24	0.0127709	0.017835	0.0190711	0.0121197	0.0357131	0.0950416	0.11692	0.368635	0.00719913	0.314695	0.00995857	0.0311248	0.0378907	0.0455279	0.0650032	0.135744	0.24747	0.200341	0.0109911	0.215949	unknown	Phenotype 7	Peroxisome	Peroxisome	Peroxisome	1	Peroxisome	Peroxisome	N						PeroPreyisome
P41216	ACSL1_MOUSE	Long-chain-fatty-acid--CoA ligase 1 OS=Mus musculus GN=Acsl1 PE=1 SV=2 - [ACSL1_MOUSE]	15	14	23	20	0.0260604	0.0592663	0.0618958	0.0424478	0.12342	0.157483	0.112232	0.218491	0.0124526	0.186251	0.0356726	0.055491	0.0803195	0.0941891	0.142391	0.185584	0.165813	0.129366	0.0196673	0.0915066	unknown	unknown	unknown	unknown	Endoplasmic reticulum/Golgi apparatus	0.767408	unclassified	Endoplasmic reticulum/Golgi apparatus	N
Q5XJY5	COPD_MOUSE	Coatomer subunit delta OS=Mus musculus GN=Arcn1 PE=2 SV=2 - [COPD_MOUSE]	15	13	23	16	0.317562	0.0603383	0.0842231	0.0313166	0.0882182	0.126628	0.0742859	0.106039	0.0230658	0.0883228	0.198742	0.049129	0.0769103	0.0877261	0.134439	0.167695	0.108802	0.0827806	0.0291585	0.0646173	unknown	unknown	unknown	unknown	Endoplasmic reticulum/Golgi apparatus	0.272923	unclassified	unclassified	N	Vesicles - COP I
Q62470	ITA3_MOUSE	Integrin alpha-3 OS=Mus musculus GN=Itga3 PE=1 SV=1 - [ITA3_MOUSE]	15	15	23	18	0	0.298444	0.199979	0.108006	0.17582	0.108439	0.0398306	0.0423055	0.00268194	0.0244937	0.00488397	0.214936	0.151573	0.160682	0.199516	0.134781	0.093877	0.0280168	0.00533564	0.00639784	Plasma membrane	Plasma membrane	Plasma membrane	Plasma membrane	Plasma membrane	1	Plasma membrane	Plasma membrane	N
Q8BU03	PWP2_MOUSE	Periodic tryptophan protein 2 homolog OS=Mus musculus GN=Pwp2 PE=1 SV=1 - [PWP2_MOUSE]	15	16	23	25	0.120385	0.00674787	0.0144099	0.00340791	0.0100494	0.0183248	0.0512149	0.208415	0.341754	0.225291	0.0794646	0.011004	0.0201217	0.0247559	0.0302495	0.0355065	0.0428524	0.0545057	0.39756	0.30398	unknown	Phenotype 2	Nucleus - Non-chromatin	Nucleus - Non-chromatin	Nucleus - Non-chromatin	1	Nucleus - Non-chromatin	Nucleus - Non-chromatin	N
Q8K3F7	TDH_MOUSE	L-threonine 3-dehydrogenase, mitochondrial OS=Mus musculus GN=Tdh PE=2 SV=1 - [TDH_MOUSE]	15	12	23	17	0	0.0172821	0.0230746	0.0136003	0.0459423	0.0779186	0.153441	0.36371	0.0146924	0.290339	0.0190096	0.0215764	0.0236859	0.0258039	0.0408639	0.096416	0.358278	0.218273	0.0460691	0.150024	Mitochondrion	Mitochondrion	Mitochondrion	Mitochondrion	Mitochondrion	1	Mitochondrion	Mitochondrion	N									High Confidence
Q91VC3	IF4A3_MOUSE	Eukaryotic initiation factor 4A-III OS=Mus musculus GN=Eif4a3 PE=2 SV=3 - [IF4A3_MOUSE]	15	15	23	31	0.195533	0.0150605	0.025474	0.00806187	0.0198197	0.023529	0.0448606	0.127604	0.318998	0.22106	0.121843	0.0142385	0.0240365	0.0193523	0.025445	0.0267162	0.0355072	0.028759	0.316011	0.388091	unknown	unknown	unknown	unknown	Nucleus - Non-chromatin	0.894518	Nucleus - Non-chromatin	Nucleus - Non-chromatin	N
Q9CWZ7	SNAG_MOUSE	Gamma-soluble NSF attachment protein OS=Mus musculus GN=Napg PE=1 SV=1 - [SNAG_MOUSE]	15	14	23	27	0.0255921	0.129548	0.156071	0.132203	0.285443	0.154037	0.0460808	0.0373352	0.00734621	0.0263443	0.0320541	0.104279	0.113154	0.179962	0.268027	0.169247	0.0798531	0.0288942	0.0104783	0.0140522	unknown	unknown	unknown	unknown	Lysosome	0.539445	unclassified	unclassified	N
P12382	K6PL_MOUSE	6-phosphofructokinase, liver type OS=Mus musculus GN=Pfkl PE=1 SV=4 - [K6PL_MOUSE]	15	20	22	30	0.371415	0.104753	0.0922967	0.0444065	0.0645204	0.0435321	0.028764	0.104101	0.0190708	0.127141	0.260535	0.108284	0.0979186	0.0844448	0.0990095	0.0713993	0.0571297	0.0354936	0.0374185	0.148367	unknown	unknown	unknown	unknown	Cytosol	0.164345	unclassified	unclassified	N
P54761	EPHB4_MOUSE	Ephrin type-B receptor 4 OS=Mus musculus GN=Ephb4 PE=1 SV=2 - [EPHB4_MOUSE]	15	15	21	18	0	0.267535	0.206108	0.121778	0.184495	0.110541	0.0466791	0.0337977	0.0053567	0.0237091	0.000614322	0.174619	0.133496	0.176656	0.21177	0.171928	0.0937742	0.0255556	0.00731821	0.00426859	Plasma membrane	Plasma membrane	Plasma membrane	Plasma membrane	Plasma membrane	1	Plasma membrane	Plasma membrane	N
Q3V300	KIF22_MOUSE	Kinesin-like protein KIF22 OS=Mus musculus GN=Kif22 PE=2 SV=2 - [KIF22_MOUSE]	15	7	21	8	0.026585	0.00932242	0.0112712	0.00260868	0.0127965	0.0384792	0.100555	0.32378	0.188082	0.286519	0.0330665	0.0124012	0.0145186	0.0175715	0.0240238	0.0548473	0.107801	0.226076	0.395822	0.113872	unknown	Phenotype 1	Nucleus - Chromatin	Nucleus - Chromatin	Nucleus - Chromatin	1	Nucleus - Chromatin	Nucleus - Chromatin	N		Kinesins
Q8R3S6	EXOC1_MOUSE	Exocyst complex component 1 OS=Mus musculus GN=Exoc1 PE=2 SV=4 - [EXOC1_MOUSE]	15	18	21	22	0.0205131	0.305506	0.164089	0.0976386	0.110972	0.126123	0.06649	0.0433631	0.0170418	0.0482634	0.0190747	0.178791	0.127637	0.144015	0.15297	0.144563	0.100518	0.0375353	0.0358112	0.0590852	unknown	unknown	unknown	unknown	Plasma membrane	0.569438	unclassified	unclassified	N			Exocyst	Exocyst					High Confidence
Q9DBH0	WWP2_MOUSE	NEDD4-like E3 ubiquitin-protein ligase WWP2 OS=Mus musculus GN=Wwp2 PE=1 SV=1 - [WWP2_MOUSE]	15	16	21	22	0.0194156	0.277119	0.18302	0.113053	0.152767	0.10135	0.0460027	0.0392827	0.0336034	0.0343874	0.0236733	0.174551	0.125098	0.151615	0.169317	0.152343	0.08531	0.0307254	0.0478912	0.0394767	unknown	unknown	unknown	unknown	Plasma membrane	0.740553	unclassified	Plasma membrane	N
Q9WTX6	CUL1_MOUSE	Cullin-1 OS=Mus musculus GN=Cul1 PE=1 SV=1 - [CUL1_MOUSE]	15	26	21	32	0.243925	0.123776	0.104005	0.0495099	0.0814246	0.0593415	0.0399774	0.119903	0.0613834	0.116754	0.197249	0.102371	0.106122	0.0996899	0.0962666	0.0850735	0.055917	0.0523124	0.103452	0.101547	unknown	unknown	unknown	unknown	Cytosol	0.195025	unclassified	unclassified	Y
P35761-2	TTK_MOUSE	Isoform 2 of Dual specificity protein kinase TTK OS=Mus musculus GN=Ttk - [TTK_MOUSE]	15	18	20	26	0.135062	0.115715	0.0948589	0.0464471	0.0702659	0.0709804	0.0700214	0.141896	0.0844497	0.170303	0.104701	0.0774201	0.0882905	0.0868811	0.0889822	0.0954452	0.0888565	0.0775785	0.120485	0.171359	unknown	unknown	unknown	unknown	60S Ribosome	0.516658	60S Ribosome	unclassified	Y
Q3UPL0	SC31A_MOUSE	Protein transport protein Sec31A OS=Mus musculus GN=Sec31a PE=1 SV=2 - [SC31A_MOUSE]	15	18	20	25	0.303597	0.0654635	0.0588618	0.0229009	0.0496432	0.0430264	0.053397	0.158709	0.0304289	0.213973	0.272912	0.062285	0.0914063	0.0756428	0.0683703	0.0662577	0.0454909	0.0575801	0.0403421	0.219713	unknown	unknown	unknown	unknown	40S Ribosome	0.354921	unclassified	unclassified	N
Q61510	TRI25_MOUSE	E3 ubiquitin/ISG15 ligase TRIM25 OS=Mus musculus GN=Trim25 PE=2 SV=2 - [TRI25_MOUSE]	15	14	20	16	0.311717	0.108837	0.0913848	0.0456274	0.0650713	0.0727833	0.0541109	0.059348	0.0940551	0.0970651	0.202793	0.0653594	0.0741723	0.0727052	0.085668	0.0971079	0.0789707	0.0488134	0.0879022	0.186508	unknown	unknown	unknown	unknown	60S Ribosome	0.303587	unclassified	unclassified	N
Q6ZQA6	IGSF3_MOUSE	Immunoglobulin superfamily member 3 OS=Mus musculus GN=Igsf3 PE=1 SV=2 - [IGSF3_MOUSE]	15	18	20	21	0	0.280047	0.210441	0.121704	0.203825	0.0938105	0.037413	0.0316624	0.00120799	0.0198883	0.0046938	0.194904	0.139001	0.169923	0.208995	0.136291	0.0926347	0.0306522	0.0109965	0.0119076	unknown	Plasma membrane	unknown	unknown	Plasma membrane	0.896717	Plasma membrane	Plasma membrane	Y
Q8VCM8	NCLN_MOUSE	Nicalin OS=Mus musculus GN=Ncln PE=2 SV=2 - [NCLN_MOUSE]	15	11	20	16	0	0.0308148	0.0473547	0.0391947	0.112865	0.223385	0.140436	0.204116	0.0289069	0.172925	0.00386674	0.0525991	0.0667364	0.0948068	0.145952	0.241095	0.226892	0.0986731	0.035535	0.0338432	Endoplasmic reticulum/Golgi apparatus	Endoplasmic reticulum/Golgi apparatus	Endoplasmic reticulum/Golgi apparatus	Endoplasmic reticulum/Golgi apparatus	Endoplasmic reticulum/Golgi apparatus	1	Endoplasmic reticulum/Golgi apparatus	Endoplasmic reticulum/Golgi apparatus	N
Q9D4H8	CUL2_MOUSE	Cullin-2 OS=Mus musculus GN=Cul2 PE=1 SV=2 - [CUL2_MOUSE]	15	19	20	23	0.389085	0.11957	0.0923494	0.0512234	0.0709212	0.0600003	0.0327794	0.0709697	0.0409153	0.0721863	0.332819	0.0883058	0.102406	0.0891757	0.0939689	0.0724591	0.0600284	0.0406782	0.0475473	0.0726113	unknown	unknown	unknown	unknown	Cytosol	0.447106	unclassified	unclassified	Y									High Confidence
Q9Z0W3	NU160_MOUSE	Nuclear pore complex protein Nup160 OS=Mus musculus GN=Nup160 PE=1 SV=2 - [NU160_MOUSE]	15	15	20	23	0.0913104	0.0452824	0.0412932	0.0162839	0.0193489	0.0288175	0.0503778	0.0645044	0.5606	0.0821819	0.089115	0.0338022	0.0407588	0.035479	0.0371628	0.0390329	0.0495331	0.0470198	0.567373	0.0607232	unknown	unknown	unknown	unknown	Nucleus - Non-chromatin	0.444908	unclassified	unclassified	N
P24527	LKHA4_MOUSE	Leukotriene A-4 hydrolase OS=Mus musculus GN=Lta4h PE=1 SV=4 - [LKHA4_MOUSE]	15	15	19	22	0.565234	0.11568	0.110756	0.0475448	0.0566898	0.0388983	0.0172743	0.0249624	0.00884955	0.0141108	0.531884	0.0729051	0.120869	0.0877479	0.0734742	0.0546634	0.0230719	0.0100914	0.0117996	0.0134937	unknown	Phenotype 5	unknown	unknown	Cytosol	0.801703	unclassified	Cytosol	N
P53569	CEBPZ_MOUSE	CCAAT/enhancer-binding protein zeta OS=Mus musculus GN=Cebpz PE=2 SV=2 - [CEBPZ_MOUSE]	15	19	19	27	0.160625	0.00947651	0.0267636	0.00738477	0.0232942	0.0200947	0.0328451	0.177892	0.322304	0.21932	0.107346	0.0160113	0.0269919	0.0313743	0.042728	0.0507211	0.0440086	0.0417837	0.335748	0.303288	unknown	Phenotype 2	unknown	unknown	Nucleus - Non-chromatin	0.92662	Nucleus - Non-chromatin	Nucleus - Non-chromatin	N
Q8C4J7	TBL3_MOUSE	Transducin beta-like protein 3 OS=Mus musculus GN=Tbl3 PE=2 SV=1 - [TBL3_MOUSE]	15	15	19	20	0.132895	0.00838779	0.0169548	0.00756052	0.0169234	0.0231412	0.0557586	0.215125	0.29384	0.229413	0.0771042	0.0187498	0.0234	0.0281332	0.0396685	0.038402	0.0547622	0.0438016	0.36009	0.315889	unknown	Phenotype 2	Nucleus - Non-chromatin	Nucleus - Non-chromatin	Nucleus - Non-chromatin	1	Nucleus - Non-chromatin	Nucleus - Non-chromatin	N
Q8R0G9	NU133_MOUSE	Nuclear pore complex protein Nup133 OS=Mus musculus GN=Nup133 PE=1 SV=2 - [NU133_MOUSE]	15	16	19	23	0.123119	0.0570917	0.0534228	0.0219608	0.0289985	0.029484	0.041711	0.0536137	0.50737	0.0832281	0.112817	0.0385312	0.0408478	0.0385498	0.0370127	0.0330267	0.045093	0.0436553	0.545649	0.0648177	unknown	unknown	unknown	unknown	Nucleus - Non-chromatin	0.503976	unclassified	unclassified	N
Q9D4H1	EXOC2_MOUSE	Exocyst complex component 2 OS=Mus musculus GN=Exoc2 PE=1 SV=1 - [EXOC2_MOUSE]	15	15	19	21	0.0250286	0.290815	0.182705	0.115265	0.135329	0.113278	0.0518876	0.0375946	0.0127925	0.0353033	0.0181232	0.173537	0.127792	0.134289	0.164738	0.140257	0.101426	0.0421005	0.0373345	0.060403	unknown	unknown	unknown	unknown	Plasma membrane	0.6299	unclassified	Plasma membrane	N			Exocyst	Exocyst
Q9QY81	PO210_MOUSE	Nuclear pore membrane glycoprotein 210 OS=Mus musculus GN=Nup210 PE=1 SV=2 - [PO210_MOUSE]	15	17	19	22	0	0.0254692	0.0235968	0.0151496	0.0347118	0.0879007	0.148128	0.278092	0.142697	0.244254	0	0.0168418	0.0369964	0.0620358	0.0717883	0.142653	0.145919	0.262571	0.214688	0.0465068	unknown	unknown	unknown	unknown	Mitochondrion	0.390607	unclassified	unclassified	N
Q6KCD5	NIPBL_MOUSE	Nipped-B-like protein OS=Mus musculus GN=Nipbl PE=1 SV=1 - [NIPBL_MOUSE]	15	11	18	11	0.0350529	0.00518395	0.0102505	0.00460901	0.0136281	0.0371696	0.137935	0.268954	0.219888	0.267329	0.0376657	0.00443968	0.00936769	0.00887764	0.0158524	0.0419286	0.109265	0.22837	0.412873	0.131361	unknown	unknown	unknown	unknown	Nucleus - Chromatin	0.912454	Nucleus - Chromatin	Nucleus - Chromatin	N
P48725	PCNT_MOUSE	Pericentrin OS=Mus musculus GN=Pcnt PE=1 SV=2 - [PCNT_MOUSE]	15	37	17	43	0.0832607	0.0425317	0.0305551	0.00759427	0.0171732	0.0557727	0.127595	0.228913	0.167719	0.238885	0.0663165	0.0243529	0.0364156	0.036602	0.0423614	0.112541	0.171784	0.225845	0.148023	0.135759	unknown	unknown	unknown	unknown	Mitochondrion	0.481675	unclassified	unclassified	N		MTOC
P70388	RAD50_MOUSE	DNA repair protein RAD50 OS=Mus musculus GN=Rad50 PE=1 SV=1 - [RAD50_MOUSE]	15	19	17	23	0.0626605	0.00802954	0.0180667	0	0.0161272	0.0376003	0.085555	0.305359	0.207307	0.259296	0.0813257	0.0173736	0.0250685	0.0259074	0.0289206	0.0593351	0.0954015	0.185626	0.314558	0.166484	unknown	Phenotype 1	Nucleus - Chromatin	Nucleus - Chromatin	Nucleus - Chromatin	1	Nucleus - Chromatin	Nucleus - Chromatin	N
Q62383	SPT6H_MOUSE	Transcription elongation factor SPT6 OS=Mus musculus GN=Supt6h PE=1 SV=2 - [SPT6H_MOUSE]	15	19	17	19	0.334612	0.0186427	0.033282	0	0.0198975	0.0228272	0.0436017	0.141782	0.260296	0.125059	0.346004	0.0164333	0.0385952	0.0168849	0.0186398	0.0224979	0.0481876	0.0423162	0.365471	0.0849703	unknown	unknown	unknown	unknown	Nucleus - Non-chromatin	0.547073	unclassified	unclassified	N							Prey
Q6ZQH8	NU188_MOUSE	Nucleoporin NUP188 homolog OS=Mus musculus GN=Nup188 PE=1 SV=2 - [NU188_MOUSE]	15	13	17	17	0.0301108	0.0124371	0.0177307	0	0.0304423	0.0469085	0.100015	0.244144	0.236878	0.281333	0.0270309	0.0212914	0.0250656	0.0346034	0.0413362	0.0622494	0.0878728	0.125193	0.333449	0.241909	unknown	unknown	unknown	unknown	Nucleus - Chromatin	0.613772	unclassified	Nucleus - Chromatin	N
P19137	LAMA1_MOUSE	Laminin subunit alpha-1 OS=Mus musculus GN=Lama1 PE=1 SV=1 - [LAMA1_MOUSE]	15	14	16	18	0.0134899	0.0468396	0.107316	0.0774555	0.211789	0.182956	0.0778389	0.113804	0.0446221	0.123889	0.0167898	0.0491714	0.0818982	0.146327	0.174602	0.232603	0.130749	0.0728942	0.0514164	0.0435481	unknown	unknown	unknown	Extracellular matrix	Extracellular matrix	1	Extracellular matrix	Extracellular matrix	N
P41233	ABCA1_MOUSE	ATP-binding cassette sub-family A member 1 OS=Mus musculus GN=Abca1 PE=1 SV=4 - [ABCA1_MOUSE]	15	19	15	21	0	0.295132	0.197234	0.109309	0.151688	0.145222	0.0504001	0.0288049	0	0.0222093	0.0027264	0.123144	0.140382	0.172259	0.17412	0.213665	0.11447	0.0414004	0.00951735	0.00831518	unknown	Plasma membrane	unknown	unknown	Plasma membrane	0.773565	unclassified	Plasma membrane	N
P35700	PRDX1_MOUSE	Peroxiredoxin-1 OS=Mus musculus GN=Prdx1 PE=1 SV=1 - [PRDX1_MOUSE]	14	12	52	45	0.202637	0.171452	0.111696	0.0615641	0.0849172	0.0576244	0.0427048	0.116442	0.0111817	0.139781	0.219086	0.139697	0.123614	0.114887	0.110733	0.0754998	0.053758	0.044439	0.024648	0.093638	unknown	unknown	unknown	unknown	Cytosol	0.248811	unclassified	unclassified	N									High Confidence
P51881	ADT2_MOUSE	ADP/ATP translocase 2 OS=Mus musculus GN=Slc25a5 PE=1 SV=3 - [ADT2_MOUSE]	14	11	50	47	0	0.0151115	0.0211571	0.0144658	0.034449	0.0972395	0.24738	0.246671	0.0778851	0.245641	0.00114868	0.0141312	0.0186597	0.0252517	0.0336822	0.0876089	0.323884	0.26561	0.094866	0.135158	unknown	Mitochondrion	unknown	Mitochondrion	Mitochondrion	1	Mitochondrion	Mitochondrion	N									Putative
Q60931	VDAC3_MOUSE	Voltage-dependent anion-selective channel protein 3 OS=Mus musculus GN=Vdac3 PE=1 SV=1 - [VDAC3_MOUSE]	14	13	45	52	0	0.0321578	0.0449812	0.0345295	0.0611744	0.114774	0.225009	0.215101	0.0700321	0.202241	0.000225359	0.0257962	0.0428642	0.0534019	0.0631771	0.115608	0.286314	0.22883	0.0837886	0.0999953	unknown	Phenotype 7	Mitochondrion	Mitochondrion	Mitochondrion	1	Mitochondrion	Mitochondrion	N				Voltage-dependent anion channel (VDAC)
P17751	TPIS_MOUSE	Triosephosphate isomerase OS=Mus musculus GN=Tpi1 PE=1 SV=4 - [TPIS_MOUSE]	14	11	39	39	0.57717	0.103274	0.117181	0.0450218	0.0581606	0.0325751	0.0179802	0.0195955	0.0112181	0.0178231	0.508688	0.0833152	0.111787	0.0863215	0.0767811	0.0514348	0.0312482	0.0165514	0.014486	0.0193862	unknown	Phenotype 5	unknown	unknown	Cytosol	0.70012	unclassified	Cytosol	Y
Q920A5	RISC_MOUSE	Retinoid-inducible serine carboxypeptidase OS=Mus musculus GN=Scpep1 PE=2 SV=2 - [RISC_MOUSE]	14	16	39	55	0	0.0663666	0.180702	0.138111	0.317135	0.19713	0.0504521	0.0297361	0	0.0203669	0.00335314	0.0614177	0.140508	0.215721	0.268765	0.198668	0.0747915	0.0267933	0.00260104	0.00738088	unknown	unknown	unknown	unknown	Lysosome	0.870599	Lysosome	Lysosome	N
P10126	EF1A1_MOUSE	Elongation factor 1-alpha 1 OS=Mus musculus GN=Eef1a1 PE=1 SV=3 - [EF1A1_MOUSE]	14	13	36	52	0.161951	0.0584626	0.0569552	0.0300398	0.051615	0.0612319	0.0723865	0.211401	0.0614251	0.234532	0.151073	0.0608335	0.0722196	0.0637192	0.0782222	0.0896111	0.100012	0.0970288	0.129387	0.157894	unknown	60S Ribosome	unknown	unknown	60S Ribosome	0.450589	60S Ribosome	unclassified	N
P62702	RS4X_MOUSE	40S ribosomal protein S4, X isoform OS=Mus musculus GN=Rps4x PE=2 SV=2 - [RS4X_MOUSE]	14	12	36	35	0.306309	0.0543228	0.0521682	0.0221782	0.0460677	0.0894655	0.0741717	0.0766199	0.0962644	0.182433	0.204183	0.0417288	0.0531064	0.0415851	0.0525268	0.0676374	0.0683487	0.0407629	0.0724134	0.357707	40S Ribosome	40S Ribosome	40S Ribosome	40S Ribosome	40S Ribosome	1	40S Ribosome	40S Ribosome	N
P63101	1433Z_MOUSE	14-3-3 protein zeta/delta OS=Mus musculus GN=Ywhaz PE=1 SV=1 - [1433Z_MOUSE]	14	14	36	50	0.324769	0.21264	0.152129	0.0918966	0.111401	0.0655949	0.0191401	0.00646956	0.00657367	0.00938596	0.29277	0.150565	0.147159	0.127701	0.125506	0.0844609	0.0341568	0.0112364	0.016268	0.0101771	unknown	Phenotype 5	unknown	unknown	Cytosol	0.404402	unclassified	unclassified	N
P25444	RS2_MOUSE	40S ribosomal protein S2 OS=Mus musculus GN=Rps2 PE=1 SV=3 - [RS2_MOUSE]	14	16	34	45	0.355397	0.0695359	0.0718209	0.0287184	0.0513963	0.0721885	0.0612538	0.0661201	0.0622047	0.161364	0.208814	0.0558804	0.0636388	0.0543304	0.0585869	0.0759116	0.0682906	0.0351394	0.0561612	0.323247	40S Ribosome	40S Ribosome	40S Ribosome	40S Ribosome	40S Ribosome	1	40S Ribosome	40S Ribosome	N
Q99L45	IF2B_MOUSE	Eukaryotic translation initiation factor 2 subunit 2 OS=Mus musculus GN=Eif2s2 PE=1 SV=1 - [IF2B_MOUSE]	14	15	30	37	0.43757	0.038026	0.0596031	0.0182203	0.0345602	0.0397027	0.0503963	0.125625	0.0485293	0.147767	0.34453	0.0500329	0.0651427	0.0449649	0.0568258	0.0447124	0.0510193	0.0606559	0.0877052	0.19441	unknown	unknown	unknown	unknown	40S Ribosome	0.24381	unclassified	unclassified	Y
Q99KE1	MAOM_MOUSE	NAD-dependent malic enzyme, mitochondrial OS=Mus musculus GN=Me2 PE=2 SV=1 - [MAOM_MOUSE]	14	18	29	27	0.00280021	0.0142854	0.0180884	0.0143801	0.0301523	0.0990404	0.304743	0.258981	0.0121869	0.245343	0.00325157	0.0100767	0.0156972	0.0202466	0.0260933	0.112734	0.338673	0.323277	0.018394	0.131556	Mitochondrion	Mitochondrion	Mitochondrion	Mitochondrion	Mitochondrion	1	Mitochondrion	Mitochondrion	N
Q9JIF0-3	ANM1_MOUSE	Isoform 3 of Protein arginine N-methyltransferase 1 OS=Mus musculus GN=Prmt1 - [ANM1_MOUSE]	14	17	29	39	0.694098	0.0584904	0.0896172	0.0259873	0.0297882	0.0189623	0.00956925	0.0173133	0.0361429	0.0200311	0.597481	0.0560195	0.086008	0.0510716	0.0508886	0.0387066	0.0249652	0.0138029	0.0434907	0.0375655	unknown	unknown	unknown	unknown	Proteasome	0.677521	Proteasome	unclassified	N									Non-Specific
O88967	YMEL1_MOUSE	ATP-dependent zinc metalloprotease YME1L1 OS=Mus musculus GN=Yme1l1 PE=2 SV=1 - [YMEL1_MOUSE]	14	16	28	25	0	0.00981325	0.0133831	0.0117467	0.030499	0.0961557	0.296263	0.24188	0.0756304	0.224629	0.00238885	0.00849003	0.0133113	0.0190043	0.025279	0.119582	0.311331	0.297466	0.0878096	0.115338	unknown	Mitochondrion	unknown	Mitochondrion	Mitochondrion	1	Mitochondrion	Mitochondrion	N
P68254	1433T_MOUSE	14-3-3 protein theta OS=Mus musculus GN=Ywhaq PE=1 SV=1 - [1433T_MOUSE]	14	14	28	38	0.388571	0.16397	0.119397	0.096064	0.114885	0.0624948	0.0201219	0.0131734	0.0098634	0.0114598	0.290587	0.160349	0.146048	0.112397	0.140544	0.0748976	0.035453	0.0131942	0.0152797	0.0112512	unknown	Phenotype 5	unknown	unknown	Cytosol	0.457451	unclassified	unclassified	N
Q8R311	CTGE5_MOUSE	Cutaneous T-cell lymphoma-associated antigen 5 homolog OS=Mus musculus GN=Ctage5 PE=1 SV=1 - [CTGE5_MOUSE]	14	24	28	41	0	0.030642	0.0456989	0.0445188	0.121032	0.307702	0.163733	0.156154	0.00962141	0.120898	0.000955624	0.037448	0.073688	0.109926	0.197154	0.277769	0.185962	0.0861757	0.00930702	0.0216149	unknown	unknown	unknown	unknown	Endoplasmic reticulum/Golgi apparatus	0.93226	Endoplasmic reticulum/Golgi apparatus	Endoplasmic reticulum/Golgi apparatus	Y
Q9ER88	RT29_MOUSE	28S ribosomal protein S29, mitochondrial OS=Mus musculus GN=Dap3 PE=2 SV=1 - [RT29_MOUSE]	14	16	28	25	0	0.0148542	0.0164281	0.00971694	0.0322377	0.0927503	0.212222	0.308098	0.0468856	0.266807	0.00552377	0.0109178	0.0142886	0.0198442	0.0284807	0.0942291	0.386724	0.243756	0.0619875	0.134248	unknown	Mitochondrion	unknown	Mitochondrion	Mitochondrion	1	Mitochondrion	Mitochondrion	N
O70400	PDLI1_MOUSE	PDZ and LIM domain protein 1 OS=Mus musculus GN=Pdlim1 PE=2 SV=4 - [PDLI1_MOUSE]	14	12	27	27	0.205707	0.257349	0.148461	0.092882	0.151268	0.0879664	0.0279375	0.0202484	0	0.00818174	0.199532	0.169692	0.13733	0.132291	0.147593	0.113903	0.0602736	0.0185979	0.00985258	0.0109352	unknown	Phenotype 9	Actin cytoskeleton	Actin cytoskeleton	Actin cytoskeleton	1	Actin cytoskeleton	Actin cytoskeleton	N
P23475	XRCC6_MOUSE	X-ray repair cross-complementing protein 6 OS=Mus musculus GN=Xrcc6 PE=1 SV=5 - [XRCC6_MOUSE]	14	13	27	17	0.258034	0.00543458	0.024768	0	0.010787	0.0300252	0.0859734	0.277081	0.0649141	0.242982	0.407669	0.0305014	0.0534403	0.0364966	0.0359938	0.0530286	0.0818256	0.113194	0.093755	0.0940958	unknown	unknown	unknown	unknown	Mitochondrion	0.179385	unclassified	unclassified	N
P28474	ADHX_MOUSE	Alcohol dehydrogenase class-3 OS=Mus musculus GN=Adh5 PE=1 SV=3 - [ADHX_MOUSE]	14	12	27	29	0.560056	0.128102	0.121946	0.0530945	0.0686037	0.0273967	0.00891468	0.0141896	0.00597393	0.0117229	0.508657	0.0791692	0.128571	0.0911371	0.0795248	0.0550544	0.0233093	0.00998986	0.0114296	0.0131579	unknown	Phenotype 5	Cytosol	Cytosol	Cytosol	1	Cytosol	Cytosol	N
Q61753	SERA_MOUSE	D-3-phosphoglycerate dehydrogenase OS=Mus musculus GN=Phgdh PE=1 SV=3 - [SERA_MOUSE]	14	16	27	32	0.470871	0.151236	0.130864	0.0629061	0.0802478	0.0437844	0.0169647	0.0191863	0.0072732	0.0166669	0.399588	0.114045	0.121263	0.096645	0.118021	0.0614611	0.0385487	0.0156604	0.0159902	0.0187778	unknown	Phenotype 5	unknown	unknown	Cytosol	0.889611	Cytosol	Cytosol	Y
Q93092	TALDO_MOUSE	Transaldolase OS=Mus musculus GN=Taldo1 PE=1 SV=2 - [TALDO_MOUSE]	14	12	27	24	0.767021	0.046632	0.0821228	0.0218289	0.0332263	0.0220589	0.00817838	0.00905925	0.00411451	0.00575779	0.694528	0.0525021	0.0912102	0.0494262	0.0478445	0.0299657	0.0141083	0.00652832	0.00865419	0.00523216	unknown	Phenotype 6	unknown	unknown	Proteasome	0.430402	unclassified	unclassified	Y
P58021	TM9S2_MOUSE	Transmembrane 9 superfamily member 2 OS=Mus musculus GN=Tm9sf2 PE=2 SV=1 - [TM9S2_MOUSE]	14	9	26	25	0.00343599	0.0749785	0.138852	0.101503	0.241693	0.216285	0.0691339	0.0803352	0.0104026	0.0633802	0.0052574	0.0526504	0.108298	0.185917	0.219798	0.240045	0.104547	0.0593106	0.0151776	0.00899851	unknown	Phenotype 4	Endosome	Endosome	Endosome	1	Endosome	Endosome	N
Q04736	YES_MOUSE	Tyrosine-protein kinase Yes OS=Mus musculus GN=Yes1 PE=1 SV=3 - [YES_MOUSE]	14	13	26	31	0	0.306117	0.2229	0.118722	0.191927	0.0881712	0.0318555	0.0180773	0.0128307	0.00939944	0.00187248	0.195158	0.159376	0.186485	0.184455	0.143702	0.0806804	0.0217675	0.0203049	0.00619785	unknown	Plasma membrane	unknown	unknown	Plasma membrane	0.89629	Plasma membrane	Plasma membrane	N
Q99ME9	NOG1_MOUSE	Nucleolar GTP-binding protein 1 OS=Mus musculus GN=Gtpbp4 PE=2 SV=3 - [NOG1_MOUSE]	14	17	26	27	0.197447	0.0233454	0.0351146	0.0159301	0.0326667	0.036322	0.0443783	0.0975577	0.349445	0.167793	0.155592	0.0203601	0.0286615	0.0283783	0.0412508	0.0412971	0.0449746	0.0373192	0.304522	0.297644	unknown	Phenotype 2	Nucleus - Non-chromatin	Nucleus - Non-chromatin	Nucleus - Non-chromatin	1	Nucleus - Non-chromatin	Nucleus - Non-chromatin	N
Q9ESX5	DKC1_MOUSE	H/ACA ribonucleoprotein complex subunit 4 OS=Mus musculus GN=Dkc1 PE=1 SV=4 - [DKC1_MOUSE]	14	18	26	25	0.330064	0.012308	0.0295803	0	0.014143	0.0178654	0.0279396	0.0707394	0.421876	0.0754844	0.21756	0.0196731	0.0387529	0.0366399	0.0375365	0.0405146	0.038413	0.0237796	0.398333	0.148797	unknown	Phenotype 2	Nucleus - Non-chromatin	Nucleus - Non-chromatin	Nucleus - Non-chromatin	1	Nucleus - Non-chromatin	Nucleus - Non-chromatin	N
Q9WUA3	K6PP_MOUSE	6-phosphofructokinase type C OS=Mus musculus GN=Pfkp PE=1 SV=1 - [K6PP_MOUSE]	14	22	26	38	0.312832	0.134831	0.0846586	0.0450273	0.0646552	0.056296	0.0478747	0.115914	0.0169237	0.120987	0.293897	0.096464	0.11186	0.102083	0.0914525	0.0764247	0.0490598	0.0418496	0.0365454	0.100364	unknown	unknown	unknown	unknown	Cytosol	0.296128	unclassified	unclassified	Y
O35841	API5_MOUSE	Apoptosis inhibitor 5 OS=Mus musculus GN=Api5 PE=2 SV=2 - [API5_MOUSE]	14	16	25	28	0.222615	0.0152086	0.0236084	0.00686541	0.0165016	0.0293309	0.0586604	0.194232	0.244977	0.188001	0.163147	0.0178175	0.0261212	0.0195659	0.0288145	0.0407869	0.049554	0.0756559	0.331686	0.246851	unknown	unknown	unknown	unknown	Nucleus - Non-chromatin	0.831035	unclassified	Nucleus - Non-chromatin	N									Non-Specific
Q9Z0M6-3	CD97_MOUSE	Isoform 3 of CD97 antigen OS=Mus musculus GN=Cd97 - [CD97_MOUSE]	14	14	25	23	0	0.149514	0.154659	0.128768	0.247949	0.155623	0.071296	0.0519502	0.00285454	0.0373869	0.0025342	0.0978552	0.117465	0.156504	0.226732	0.216186	0.124281	0.0394	0.00918814	0.00985442	unknown	unknown	unknown	unknown	Endosome	0.484977	unclassified	unclassified	N
O08715	AKAP1_MOUSE	A-kinase anchor protein 1, mitochondrial OS=Mus musculus GN=Akap1 PE=1 SV=4 - [AKAP1_MOUSE]	14	14	24	21	0.0121817	0.0200695	0.0172919	0.0150765	0.0382435	0.0937805	0.206321	0.278484	0.0707154	0.247837	0.00673019	0.0192519	0.0264921	0.0333488	0.0562634	0.11835	0.329774	0.226772	0.0794923	0.103525	Mitochondrion	Mitochondrion	Mitochondrion	Mitochondrion	Mitochondrion	1	Mitochondrion	Mitochondrion	N
P54823	DDX6_MOUSE	Probable ATP-dependent RNA helicase DDX6 OS=Mus musculus GN=Ddx6 PE=2 SV=1 - [DDX6_MOUSE]	14	13	24	23	0.218019	0.0584464	0.0540294	0.0282728	0.0485568	0.0659321	0.0749412	0.157375	0.0918653	0.202562	0.125195	0.0451493	0.053288	0.0476389	0.0688931	0.0787427	0.0974722	0.063606	0.0927827	0.327232	unknown	unknown	unknown	unknown	60S Ribosome	0.610236	60S Ribosome	60S Ribosome	Y				P-body					High Confidence
Q04447	KCRB_MOUSE	Creatine kinase B-type OS=Mus musculus GN=Ckb PE=1 SV=1 - [KCRB_MOUSE]	14	15	24	34	0.541012	0.124082	0.125572	0.0583354	0.0838987	0.0333414	0.0118687	0.00966384	0.0029809	0.00924472	0.430827	0.107962	0.12113	0.0994811	0.102967	0.0578076	0.029338	0.0123261	0.0152665	0.0228955	unknown	Phenotype 5	Cytosol	Cytosol	Cytosol	1	Cytosol	Cytosol	N
Q64012-2	RALY_MOUSE	Isoform 1 of RNA-binding protein Raly OS=Mus musculus GN=Raly - [RALY_MOUSE]	14	8	24	17	0.12867	0.00535218	0.0158573	0.00348861	0.00818422	0.0132017	0.0312063	0.0733738	0.611872	0.108794	0.070882	0.0099629	0.0152633	0.0120864	0.0126944	0.0169326	0.0301168	0.0213201	0.59546	0.215282	unknown	unknown	unknown	unknown	Nucleus - Non-chromatin	0.558082	unclassified	unclassified	N							Prey
Q7TNV0	DEK_MOUSE	Protein DEK OS=Mus musculus GN=Dek PE=1 SV=1 - [DEK_MOUSE]	14	12	24	19	0.0653362	0.00518813	0.00665077	0.0037211	0.00618512	0.0184485	0.0627589	0.331651	0.209032	0.291028	0.0768906	0.0117646	0.0199693	0.0130351	0.0223829	0.0325979	0.0935366	0.121488	0.537167	0.0711678	unknown	Phenotype 1	unknown	unknown	Nucleus - Chromatin	0.859345	unclassified	Nucleus - Chromatin	N
Q8R1S4	MTSS1_MOUSE	Metastasis suppressor protein 1 OS=Mus musculus GN=Mtss1 PE=1 SV=1 - [MTSS1_MOUSE]	14	13	24	21	0.00611847	0.28881	0.153843	0.114691	0.128928	0.0798128	0.0428646	0.0868908	0.0191363	0.0789045	0.0129505	0.215203	0.184673	0.163014	0.155725	0.120558	0.0585579	0.0447136	0.0280126	0.0165921	unknown	unknown	unknown	unknown	Plasma membrane	0.627472	unclassified	Plasma membrane	N
Q8VIJ6	SFPQ_MOUSE	Splicing factor, proline- and glutamine-rich OS=Mus musculus GN=Sfpq PE=1 SV=1 - [SFPQ_MOUSE]	14	14	24	24	0.175014	0.0130477	0.0304111	0.00858348	0.020921	0.0230379	0.0344693	0.0671199	0.451627	0.175769	0.118007	0.0130934	0.018947	0.0154253	0.020144	0.027341	0.0417224	0.0274126	0.390803	0.327105	unknown	Phenotype 2	unknown	unknown	Nucleus - Non-chromatin	0.91004	Nucleus - Non-chromatin	Nucleus - Non-chromatin	N
Q9CRB9	CHCH3_MOUSE	Coiled-coil-helix-coiled-coil-helix domain-containing protein 3, mitochondrial OS=Mus musculus GN=Chchd3 PE=1 SV=1 - [CHCH3_MOUSE]	14	11	24	22	0	0.0133438	0.0137099	0.0121389	0.0306311	0.093915	0.260519	0.262304	0.0863095	0.227129	0.000557326	0.00825265	0.0114948	0.0148252	0.0224583	0.099393	0.334229	0.274223	0.112159	0.122407	Mitochondrion	Mitochondrion	Mitochondrion	Mitochondrion	Mitochondrion	1	Mitochondrion	Mitochondrion	N
P19324	SERPH_MOUSE	Serpin H1 OS=Mus musculus GN=Serpinh1 PE=1 SV=3 - [SERPH_MOUSE]	14	13	23	22	0.00896747	0.0516157	0.0592663	0.0468237	0.132903	0.235858	0.141314	0.164716	0.014441	0.144095	0.0116688	0.0474445	0.0741135	0.103411	0.160097	0.244971	0.18747	0.0954878	0.0308007	0.0445356	Endoplasmic reticulum/Golgi apparatus	Endoplasmic reticulum/Golgi apparatus	Endoplasmic reticulum/Golgi apparatus	Endoplasmic reticulum/Golgi apparatus	Endoplasmic reticulum/Golgi apparatus	1	Endoplasmic reticulum/Golgi apparatus	Endoplasmic reticulum/Golgi apparatus	N
P21956-2	MFGM_MOUSE	Isoform 2 of Lactadherin OS=Mus musculus GN=Mfge8 - [MFGM_MOUSE]	14	12	23	18	0	0.12377	0.219184	0.140619	0.257726	0.118876	0.0507022	0.0464145	0.0071817	0.0355261	0.00367322	0.0971857	0.153648	0.205153	0.269747	0.142636	0.0689376	0.0291111	0.0156008	0.0143077	unknown	unknown	unknown	unknown	Lysosome	0.625242	unclassified	unclassified	N
Q1PSW8	LIN41_MOUSE	E3 ubiquitin-protein ligase TRIM71 OS=Mus musculus GN=Trim71 PE=1 SV=1 - [LIN41_MOUSE]	14	20	23	33	0.206522	0.0305202	0.0417596	0.0218984	0.0454263	0.0760891	0.0823389	0.135059	0.11952	0.240866	0.116366	0.0361119	0.0474655	0.0419338	0.0666048	0.0746564	0.0800812	0.0491701	0.0945315	0.393079	unknown	unknown	unknown	unknown	60S Ribosome	0.412943	unclassified	unclassified	Y									Non-Specific
Q61235	SNTB2_MOUSE	Beta-2-syntrophin OS=Mus musculus GN=Sntb2 PE=1 SV=2 - [SNTB2_MOUSE]	14	15	23	20	0.0105457	0.251749	0.16987	0.102604	0.167485	0.114869	0.0696572	0.0654895	0.0120947	0.035636	0.00812611	0.180928	0.132291	0.141718	0.154696	0.167112	0.137257	0.0343362	0.0194936	0.0240425	unknown	unknown	unknown	unknown	Plasma membrane	0.785785	unclassified	Plasma membrane	N
Q8BWT1	THIM_MOUSE	3-ketoacyl-CoA thiolase, mitochondrial OS=Mus musculus GN=Acaa2 PE=1 SV=3 - [THIM_MOUSE]	14	13	23	20	0.00326391	0.00989441	0.019302	0.00606206	0.0292095	0.102545	0.23027	0.298632	0.0211834	0.279637	0.00459052	0.0128231	0.0157305	0.0220574	0.0289213	0.0907977	0.381175	0.277029	0.0316024	0.135273	Mitochondrion	Mitochondrion	Mitochondrion	Mitochondrion	Mitochondrion	1	Mitochondrion	Mitochondrion	N
Q8C2Q3	RBM14_MOUSE	RNA-binding protein 14 OS=Mus musculus GN=Rbm14 PE=1 SV=1 - [RBM14_MOUSE]	14	14	23	20	0.145895	0.015699	0.0255253	0.0114241	0.0298296	0.0376293	0.0528746	0.119956	0.357152	0.204014	0.0857563	0.0181913	0.0226357	0.0179146	0.0297725	0.0426858	0.0627658	0.0422075	0.397425	0.280646	unknown	Phenotype 2	Nucleus - Non-chromatin	Nucleus - Non-chromatin	Nucleus - Non-chromatin	1	Nucleus - Non-chromatin	Nucleus - Non-chromatin	N						Prey
Q91W90	TXND5_MOUSE	Thioredoxin domain-containing protein 5 OS=Mus musculus GN=Txndc5 PE=1 SV=2 - [TXND5_MOUSE]	14	12	23	22	0.0238275	0.0556654	0.0786579	0.0479989	0.142891	0.255842	0.146363	0.139168	0.00706894	0.102518	0.021531	0.0557169	0.0796257	0.109053	0.207213	0.229564	0.186412	0.0781157	0.010369	0.0223995	Endoplasmic reticulum/Golgi apparatus	Endoplasmic reticulum/Golgi apparatus	Endoplasmic reticulum/Golgi apparatus	Endoplasmic reticulum/Golgi apparatus	Endoplasmic reticulum/Golgi apparatus	1	Endoplasmic reticulum/Golgi apparatus	Endoplasmic reticulum/Golgi apparatus	N
Q99JX7	NXF1_MOUSE	Nuclear RNA export factor 1 OS=Mus musculus GN=Nxf1 PE=1 SV=3 - [NXF1_MOUSE]	14	13	23	17	0.162257	0.0208994	0.0296924	0.0101716	0.0332722	0.0405265	0.0514136	0.170817	0.287717	0.193234	0.130386	0.022781	0.0322603	0.0262502	0.0434326	0.0455925	0.065483	0.0677466	0.347414	0.218654	unknown	unknown	unknown	unknown	Nucleus - Non-chromatin	0.82661	unclassified	Nucleus - Non-chromatin	N
Q9CPN8	IF2B3_MOUSE	Insulin-like growth factor 2 mRNA-binding protein 3 OS=Mus musculus GN=Igf2bp3 PE=1 SV=1 - [IF2B3_MOUSE]	14	18	23	33	0.198942	0.0345804	0.0436669	0.0177659	0.0382383	0.0681432	0.0763697	0.163983	0.148818	0.209492	0.110208	0.026928	0.0430748	0.0381492	0.0571418	0.0725398	0.114707	0.0637447	0.134777	0.338731	unknown	unknown	unknown	unknown	60S Ribosome	0.479796	60S Ribosome	unclassified	N
Q9CPV4	GLOD4_MOUSE	Glyoxalase domain-containing protein 4 OS=Mus musculus GN=Glod4 PE=2 SV=1 - [GLOD4_MOUSE]	14	15	23	25	0.410341	0.120312	0.116304	0.0467612	0.0539456	0.0484197	0.0660281	0.0647519	0.0067774	0.0663596	0.420981	0.0682748	0.0976922	0.0790312	0.0665725	0.0577933	0.0902662	0.0717227	0.0120867	0.0355794	unknown	unknown	unknown	unknown	Cytosol	0.54152	unclassified	unclassified	N
Q9EP69	SAC1_MOUSE	Phosphatidylinositide phosphatase SAC1 OS=Mus musculus GN=Sacm1l PE=2 SV=1 - [SAC1_MOUSE]	14	15	23	22	0	0.0476874	0.0666245	0.0657646	0.188733	0.194011	0.0898912	0.194959	0.0081378	0.144192	0.00239141	0.0620159	0.090306	0.150897	0.228537	0.209119	0.147259	0.0759863	0.0106218	0.0228669	unknown	Endoplasmic reticulum/Golgi apparatus	unknown	unknown	Endoplasmic reticulum/Golgi apparatus	0.860656	unclassified	Endoplasmic reticulum/Golgi apparatus	N
Q9Z0R6	ITSN2_MOUSE	Intersectin-2 OS=Mus musculus GN=Itsn2 PE=1 SV=2 - [ITSN2_MOUSE]	14	23	23	27	0	0.234989	0.115419	0.0621292	0.102036	0.181977	0.139563	0.0688403	0.0373101	0.0577365	0.00669312	0.0910607	0.105132	0.0913909	0.0876621	0.217904	0.183904	0.0675791	0.047315	0.101359	unknown	unknown	unknown	unknown	Endoplasmic reticulum/Golgi apparatus	0.275439	unclassified	unclassified	Y
Q3TZZ7	ESYT2_MOUSE	Extended synaptotagmin-2 OS=Mus musculus GN=Esyt2 PE=1 SV=1 - [ESYT2_MOUSE]	14	12	22	18	0.00157951	0.115803	0.0888439	0.0717641	0.168373	0.23666	0.104968	0.118261	0.00771294	0.0860346	0.00529392	0.063714	0.0877954	0.13577	0.213123	0.227896	0.171676	0.0597615	0.015586	0.019384	unknown	Endoplasmic reticulum/Golgi apparatus	unknown	unknown	Endoplasmic reticulum/Golgi apparatus	0.738608	unclassified	Endoplasmic reticulum/Golgi apparatus	N
Q6NV83-2	SR140_MOUSE	Isoform 2 of U2 snRNP-associated SURP motif-containing protein OS=Mus musculus GN=U2surp - [SR140_MOUSE]	14	16	22	25	0.237816	0.00257143	0.0265038	0	0.0121804	0.0250473	0.0509243	0.105611	0.321498	0.217848	0.162433	0.0123034	0.0270863	0.0170257	0.0229512	0.0332451	0.0361277	0.0357873	0.216752	0.436289	unknown	unknown	unknown	unknown	Nucleus - Non-chromatin	0.793209	unclassified	Nucleus - Non-chromatin	N				Small nuclear ribonucleic particles (snRNP)
Q91XA2	GOLM1_MOUSE	Golgi membrane protein 1 OS=Mus musculus GN=Golm1 PE=1 SV=2 - [GOLM1_MOUSE]	14	12	22	15	0.00259403	0.0634919	0.150682	0.108988	0.245841	0.189317	0.0659448	0.0864426	0.0164543	0.0702433	0.00549836	0.0551788	0.110737	0.183023	0.271929	0.184625	0.108824	0.0468416	0.0215876	0.0117565	unknown	Phenotype 4	unknown	unknown	Lysosome	0.313881	unclassified	unclassified	N
Q9CX34	SUGT1_MOUSE	Suppressor of G2 allele of SKP1 homolog OS=Mus musculus GN=Sugt1 PE=2 SV=3 - [SUGT1_MOUSE]	14	15	22	31	0.517258	0.12817	0.0964344	0.0485873	0.0565879	0.0522628	0.028976	0.0225549	0.0241968	0.0249717	0.403933	0.109094	0.123659	0.091188	0.100196	0.0710627	0.0330796	0.0189934	0.0281015	0.0206919	unknown	Phenotype 5	unknown	unknown	Cytosol	0.778866	unclassified	Cytosol	N
Q9R1T2	SAE1_MOUSE	SUMO-activating enzyme subunit 1 OS=Mus musculus GN=Sae1 PE=2 SV=1 - [SAE1_MOUSE]	14	14	22	27	0.788618	0.0481687	0.0754755	0.0164024	0.0187688	0.0154046	0.00806784	0.00995587	0.00926005	0.00987858	0.73316	0.038437	0.0835586	0.0392456	0.0363711	0.0225034	0.0113208	0.00596554	0.0162721	0.0131662	unknown	Phenotype 6	unknown	unknown	Proteasome	0.275399	unclassified	unclassified	N				SUMO-activating enzyme					Non-Specific
O70589-5	CSKP_MOUSE	Isoform 5 of Peripheral plasma membrane protein CASK OS=Mus musculus GN=Cask - [CSKP_MOUSE]	14	14	21	14	0.0124921	0.331002	0.155565	0.100106	0.148351	0.114566	0.0473731	0.0472165	0.0116302	0.0316987	0.0101118	0.202809	0.127055	0.158375	0.162667	0.173204	0.107675	0.0272499	0.0148626	0.0159904	Plasma membrane	Plasma membrane	Plasma membrane	Plasma membrane	Plasma membrane	1	Plasma membrane	Plasma membrane	N
Q9DBX3	SUSD2_MOUSE	Sushi domain-containing protein 2 OS=Mus musculus GN=Susd2 PE=1 SV=1 - [SUSD2_MOUSE]	14	9	21	12	0	0.26844	0.205905	0.133258	0.202846	0.097139	0.0366914	0.0319729	0	0.023748	0.00360356	0.18848	0.171298	0.183414	0.20169	0.142711	0.0758364	0.024011	0.00446295	0.00449225	unknown	Plasma membrane	unknown	unknown	Plasma membrane	0.890142	Plasma membrane	Plasma membrane	Y
Q9WU62-2	INCE_MOUSE	Isoform 2 of Inner centromere protein OS=Mus musculus GN=Incenp - [INCE_MOUSE]	14	13	21	16	0.0619068	0.0278163	0.0163081	0.0118746	0.0216073	0.047531	0.114147	0.241592	0.20044	0.256777	0.0691847	0.0156881	0.0222799	0.0166526	0.0236663	0.0502439	0.0976386	0.216146	0.370196	0.118304	unknown	unknown	unknown	unknown	Nucleus - Chromatin	0.902819	Nucleus - Chromatin	Nucleus - Chromatin	N
E2JF22	PIEZ1_MOUSE	Piezo-type mechanosensitive ion channel component 1 OS=Mus musculus GN=Piezo1 PE=2 SV=1 - [PIEZ1_MOUSE]	14	24	20	38	0	0.225476	0.173837	0.0972072	0.169063	0.16777	0.0882173	0.0388676	0.00598664	0.0335759	0.00121515	0.0938798	0.104414	0.127069	0.181699	0.247971	0.171981	0.0491405	0.0130797	0.00954955	unknown	unknown	unknown	unknown	Endosome	0.356811	unclassified	unclassified	N									High Confidence
P10493	NID1_MOUSE	Nidogen-1 OS=Mus musculus GN=Nid1 PE=1 SV=2 - [NID1_MOUSE]	14	12	20	13	0.0171188	0.066328	0.107448	0.091092	0.217925	0.192848	0.0898983	0.112028	0.0137311	0.0915823	0.0172783	0.057039	0.0950445	0.120186	0.189588	0.194202	0.185647	0.0801848	0.0297186	0.0311117	unknown	unknown	unknown	Extracellular matrix	Extracellular matrix	1	Extracellular matrix	Extracellular matrix	N
P42703	LIFR_MOUSE	Leukemia inhibitory factor receptor OS=Mus musculus GN=Lifr PE=1 SV=1 - [LIFR_MOUSE]	14	17	20	23	0.00164045	0.132785	0.177093	0.138337	0.292681	0.125394	0.0483488	0.0454162	0	0.038306	0.00119126	0.117104	0.135604	0.199687	0.243268	0.188431	0.0726014	0.0324045	0.00407706	0.00563174	unknown	Plasma membrane	unknown	unknown	Lysosome	0.527918	unclassified	unclassified	N					FGF/MAPK
P54103	DNJC2_MOUSE	DnaJ homolog subfamily C member 2 OS=Mus musculus GN=Dnajc2 PE=1 SV=2 - [DNJC2_MOUSE]	14	16	20	24	0.230144	0.0352456	0.043964	0.0121675	0.0272411	0.041298	0.0672919	0.235572	0.0935507	0.213525	0.216118	0.0493158	0.0683348	0.0585611	0.0606081	0.0608307	0.0762149	0.0883403	0.13314	0.188537	unknown	unknown	unknown	unknown	60S Ribosome	0.277658	unclassified	unclassified	N
P97363	SPTC2_MOUSE	Serine palmitoyltransferase 2 OS=Mus musculus GN=Sptlc2 PE=2 SV=2 - [SPTC2_MOUSE]	14	14	20	23	0	0.0323452	0.0512853	0.0490234	0.154237	0.244229	0.132537	0.172413	0.00641927	0.15751	0.00213162	0.0597015	0.0813521	0.136806	0.218246	0.231795	0.159945	0.075757	0.011174	0.0230914	unknown	Endoplasmic reticulum/Golgi apparatus	unknown	Endoplasmic reticulum/Golgi apparatus	Endoplasmic reticulum/Golgi apparatus	1	Endoplasmic reticulum/Golgi apparatus	Endoplasmic reticulum/Golgi apparatus	N									High Confidence
Q5F2E8	TAOK1_MOUSE	Serine/threonine-protein kinase TAO1 OS=Mus musculus GN=Taok1 PE=1 SV=1 - [TAOK1_MOUSE]	14	21	20	27	0	0.378754	0.212475	0.111222	0.106574	0.0860988	0.0276546	0.0338591	0.020532	0.0228312	0.00587921	0.227397	0.158846	0.180439	0.164546	0.127444	0.0621005	0.0311385	0.0322301	0.00997959	unknown	unknown	unknown	unknown	Plasma membrane	0.823433	Plasma membrane	Plasma membrane	Y
Q8C1A5	THOP1_MOUSE	Thimet oligopeptidase OS=Mus musculus GN=Thop1 PE=1 SV=1 - [THOP1_MOUSE]	14	15	20	19	0.666073	0.0838738	0.0947463	0.0325485	0.0439333	0.0308107	0.0138329	0.0172384	0.006274	0.0106693	0.601661	0.070216	0.099814	0.0666805	0.0685327	0.0389885	0.0226865	0.00996492	0.00959721	0.011859	unknown	unknown	unknown	unknown	Proteasome	0.655772	Proteasome	unclassified	Y
Q8CJ53-2	CIP4_MOUSE	Isoform 2 of Cdc42-interacting protein 4 OS=Mus musculus GN=Trip10 - [CIP4_MOUSE]	14	7	20	10	0.0986207	0.190097	0.112725	0.0764053	0.116265	0.0858633	0.0602951	0.123606	0.030009	0.106113	0.0881796	0.177306	0.125084	0.116981	0.133411	0.107104	0.0898282	0.0532715	0.0418795	0.0669553	unknown	unknown	unknown	unknown	Actin cytoskeleton	0.218606	unclassified	unclassified	N
Q8K2I4	MANBA_MOUSE	Beta-mannosidase OS=Mus musculus GN=Manba PE=2 SV=1 - [MANBA_MOUSE]	14	14	20	21	0.00621054	0.0789766	0.132245	0.130559	0.317538	0.196479	0.0512467	0.0482243	0.00360036	0.0349195	0.00852099	0.0624931	0.133886	0.219495	0.247761	0.203952	0.0655622	0.0322809	0.0116233	0.0144246	unknown	Phenotype 3	Lysosome	Lysosome	Lysosome	1	Lysosome	Lysosome	N
Q8R0X7	SGPL1_MOUSE	Sphingosine-1-phosphate lyase 1 OS=Mus musculus GN=Sgpl1 PE=2 SV=1 - [SGPL1_MOUSE]	14	17	20	22	0.00264133	0.0419475	0.0510705	0.0411579	0.11556	0.268667	0.151592	0.157476	0.0300303	0.139857	0.00238737	0.0815111	0.102244	0.131978	0.160666	0.224522	0.138427	0.0996777	0.0354326	0.0231539	Endoplasmic reticulum/Golgi apparatus	Endoplasmic reticulum/Golgi apparatus	Endoplasmic reticulum/Golgi apparatus	Endoplasmic reticulum/Golgi apparatus	Endoplasmic reticulum/Golgi apparatus	1	Endoplasmic reticulum/Golgi apparatus	Endoplasmic reticulum/Golgi apparatus	N
Q8R3N1	NOP14_MOUSE	Nucleolar protein 14 OS=Mus musculus GN=Nop14 PE=1 SV=2 - [NOP14_MOUSE]	14	20	20	27	0.14116	0.00931339	0.0180869	0.00636018	0.017479	0.0225297	0.0543598	0.190968	0.318365	0.221378	0.12223	0.0117898	0.0265829	0.030143	0.028433	0.0404572	0.0435056	0.0551801	0.310491	0.331188	unknown	Phenotype 2	Nucleus - Non-chromatin	Nucleus - Non-chromatin	Nucleus - Non-chromatin	1	Nucleus - Non-chromatin	Nucleus - Non-chromatin	N
Q9Z2I0	LETM1_MOUSE	LETM1 and EF-hand domain-containing protein 1, mitochondrial OS=Mus musculus GN=Letm1 PE=2 SV=1 - [LETM1_MOUSE]	14	12	20	15	0	0.00634131	0.00685144	0.00893026	0.0260954	0.100796	0.344627	0.236682	0.0404992	0.229178	0.00570732	0.012587	0.0136912	0.018252	0.033199	0.11221	0.37131	0.253461	0.0505976	0.128985	Mitochondrion	Mitochondrion	Mitochondrion	Mitochondrion	Mitochondrion	1	Mitochondrion	Mitochondrion	N
E9Q634	MYO1E_MOUSE	Unconventional myosin-Ie OS=Mus musculus GN=Myo1e PE=1 SV=1 - [MYO1E_MOUSE]	14	21	19	29	0.0741256	0.339751	0.146038	0.096998	0.112956	0.0736747	0.0227613	0.0628752	0.00916288	0.061657	0.0840612	0.190158	0.120129	0.138817	0.132396	0.119201	0.0743008	0.0364999	0.0179836	0.0864526	unknown	unknown	unknown	unknown	Actin cytoskeleton	0.470078	unclassified	unclassified	N		Unconventional Myosin
Q3UKC1	TAXB1_MOUSE	Tax1-binding protein 1 homolog OS=Mus musculus GN=Tax1bp1 PE=1 SV=2 - [TAXB1_MOUSE]	14	11	19	11	0.0723599	0.27994	0.173809	0.0966327	0.120856	0.075293	0.0421133	0.056244	0.0259298	0.0568221	0.0630224	0.178083	0.178824	0.17023	0.137566	0.11117	0.0643718	0.0389061	0.0282953	0.0295311	unknown	Phenotype 9	unknown	unknown	Actin cytoskeleton	0.600345	Actin cytoskeleton	Actin cytoskeleton	Y
Q8BIP0	SYDM_MOUSE	Aspartate--tRNA ligase, mitochondrial OS=Mus musculus GN=Dars2 PE=2 SV=1 - [SYDM_MOUSE]	14	11	19	13	0	0.0153602	0.0138128	0.00940915	0.0340501	0.0975339	0.312721	0.266464	0.0219634	0.228686	0.00575932	0.0169614	0.0179233	0.0222507	0.0360724	0.104138	0.352156	0.268534	0.0370018	0.139203	Mitochondrion	Mitochondrion	Mitochondrion	Mitochondrion	Mitochondrion	1	Mitochondrion	Mitochondrion	N				Mitochondrial tRNA ligase
Q9QY39	PDZD4_MOUSE	PDZ domain-containing protein 4 OS=Mus musculus GN=Pdzd4 PE=2 SV=2 - [PDZD4_MOUSE]	14	15	19	19	0	0.282684	0.190884	0.104042	0.169358	0.117109	0.0607987	0.039869	0.0137877	0.0214678	0.00889576	0.163638	0.14497	0.168531	0.173238	0.17158	0.108984	0.0305429	0.0170196	0.0126007	unknown	Plasma membrane	unknown	unknown	Plasma membrane	0.87349	Plasma membrane	Plasma membrane	N
O88327	CTNL1_MOUSE	Alpha-catulin OS=Mus musculus GN=Ctnnal1 PE=2 SV=1 - [CTNL1_MOUSE]	14	12	18	15	0.0247487	0.302254	0.160551	0.0948458	0.0973615	0.121245	0.0706256	0.0659452	0.0232687	0.0391549	0.021129	0.161281	0.151583	0.160497	0.146038	0.172181	0.0954865	0.0464586	0.0203903	0.0249558	unknown	unknown	unknown	unknown	Plasma membrane	0.605764	unclassified	Plasma membrane	N
Q62179	SEM4B_MOUSE	Semaphorin-4B OS=Mus musculus GN=Sema4b PE=1 SV=2 - [SEM4B_MOUSE]	14	4	18	7	0.00530198	0.070549	0.141186	0.126402	0.313739	0.141324	0.0697745	0.0668609	0.00577688	0.059086	0.0110297	0.0949576	0.0995297	0.133646	0.285864	0.182611	0.124705	0.0394483	0.0137031	0.0145066	unknown	Phenotype 4	unknown	unknown	Endosome	0.424122	unclassified	unclassified	Y
Q80TH2	LAP2_MOUSE	Protein LAP2 OS=Mus musculus GN=Erbb2ip PE=1 SV=3 - [LAP2_MOUSE]	14	14	18	18	0.00507589	0.305394	0.177031	0.101311	0.106712	0.130996	0.0741115	0.0419332	0.0181247	0.03931	0.00705112	0.193296	0.140971	0.143418	0.17075	0.164827	0.117817	0.0316926	0.0186606	0.0115168	unknown	unknown	unknown	unknown	Plasma membrane	0.805888	unclassified	Plasma membrane	N
Q8CEC0-3	NUP88_MOUSE	Isoform 3 of Nuclear pore complex protein Nup88 OS=Mus musculus GN=Nup88 - [NUP88_MOUSE]	14	11	18	13	0.0878614	0.0349231	0.0352541	0.0162312	0.0336585	0.0444969	0.0828167	0.195751	0.24267	0.226337	0.0783965	0.0429238	0.0431938	0.0406282	0.0477638	0.0571811	0.0694141	0.0744944	0.320535	0.225469	unknown	unknown	unknown	unknown	Nucleus - Non-chromatin	0.522207	unclassified	unclassified	N									High Confidence
Q91W50	CSDE1_MOUSE	Cold shock domain-containing protein E1 OS=Mus musculus GN=Csde1 PE=2 SV=1 - [CSDE1_MOUSE]	14	20	18	25	0.371014	0.0603048	0.0854195	0.0345453	0.0566603	0.0506009	0.0463859	0.0656155	0.131299	0.0981545	0.245723	0.0615078	0.0860652	0.068075	0.0606124	0.0721839	0.0568691	0.0394332	0.122173	0.187357	unknown	unknown	unknown	unknown	40S Ribosome	0.256821	unclassified	unclassified	N
O88685	PRS6A_MOUSE	26S protease regulatory subunit 6A OS=Mus musculus GN=Psmc3 PE=1 SV=2 - [PRS6A_MOUSE]	14	13	17	25	0.642499	0.0782724	0.0967185	0.0308563	0.0461809	0.0201591	0.0112489	0.0267946	0.0155604	0.0317104	0.496596	0.0817085	0.109886	0.0722511	0.0731576	0.0528192	0.029853	0.0181417	0.0210528	0.044534	Proteasome	Proteasome	Proteasome	Proteasome	Proteasome	1	Proteasome	Proteasome	N
P56960	EXOSX_MOUSE	Exosome component 10 OS=Mus musculus GN=Exosc10 PE=1 SV=2 - [EXOSX_MOUSE]	14	18	17	21	0.170572	0.0120991	0.0274283	0.00472144	0.0116893	0.0298014	0.0758029	0.180076	0.254275	0.233535	0.212311	0.0201541	0.0368696	0.0268431	0.0344555	0.0442504	0.0609934	0.0697902	0.221802	0.272531	unknown	unknown	unknown	unknown	Nucleus - Non-chromatin	0.780106	unclassified	Nucleus - Non-chromatin	N				Exosome				Prey
P62192	PRS4_MOUSE	26S protease regulatory subunit 4 OS=Mus musculus GN=Psmc1 PE=1 SV=1 - [PRS4_MOUSE]	14	15	17	21	0.642163	0.0617056	0.0826858	0.0267671	0.0437759	0.032165	0.015752	0.0413726	0.0170875	0.0365259	0.512653	0.0773615	0.0925771	0.0659971	0.0674445	0.0470425	0.0351246	0.0197031	0.0288408	0.0532557	Proteasome	Proteasome	Proteasome	Proteasome	Proteasome	1	Proteasome	Proteasome	N
Q03137	EPHA4_MOUSE	Ephrin type-A receptor 4 OS=Mus musculus GN=Epha4 PE=1 SV=2 - [EPHA4_MOUSE]	14	14	17	18	0.017858	0.200411	0.203357	0.133541	0.229128	0.114925	0.0456945	0.027572	0.00481257	0.0227014	0.0189465	0.152171	0.138697	0.18071	0.218747	0.157268	0.0777197	0.0318566	0.0140973	0.00978703	unknown	unknown	unknown	unknown	Plasma membrane	0.753734	unclassified	Plasma membrane	N
Q99KD5	UN45A_MOUSE	Protein unc-45 homolog A OS=Mus musculus GN=Unc45a PE=1 SV=2 - [UN45A_MOUSE]	14	17	17	23	0.148477	0.189067	0.115109	0.0721889	0.106069	0.0868194	0.0513869	0.0890912	0.0471535	0.0946385	0.147408	0.130289	0.104694	0.101709	0.117579	0.1362	0.104691	0.0488041	0.0458005	0.0628261	unknown	unknown	unknown	unknown	Actin cytoskeleton	0.138769	unclassified	unclassified	N
O70472	TM131_MOUSE	Transmembrane protein 131 OS=Mus musculus GN=Tmem131 PE=1 SV=2 - [TM131_MOUSE]	14	14	16	18	0	0	0.0337371	0.0315267	0.118401	0.280671	0.14149	0.2005	0.0304338	0.16324	0	0.0324698	0.0655599	0.100759	0.132492	0.291786	0.174316	0.12495	0.0406661	0.0370017	unknown	unknown	unknown	unknown	Endoplasmic reticulum/Golgi apparatus	0.886677	unclassified	Endoplasmic reticulum/Golgi apparatus	Y									High Confidence
Q5KU39	VPS41_MOUSE	Vacuolar protein sorting-associated protein 41 homolog OS=Mus musculus GN=Vps41 PE=2 SV=1 - [VPS41_MOUSE]	14	18	16	20	0.0406427	0.103306	0.185743	0.143197	0.205737	0.10816	0.0444448	0.0699412	0.022403	0.076425	0.0224218	0.0791738	0.109392	0.16768	0.24875	0.150625	0.0791555	0.0293065	0.0289527	0.0845427	unknown	unknown	unknown	unknown	Lysosome	0.336366	unclassified	unclassified	N
Q8BHK9	ERC6L_MOUSE	DNA excision repair protein ERCC-6-like OS=Mus musculus GN=Ercc6l PE=1 SV=1 - [ERC6L_MOUSE]	14	6	16	6	0.0739125	0.111456	0.072394	0.0388719	0.0465428	0.0408013	0.0859623	0.227698	0.0480948	0.254266	0.109008	0.12759	0.127976	0.121385	0.122808	0.093449	0.0709656	0.0736734	0.0754104	0.0777352	unknown	unknown	unknown	unknown	Endoplasmic reticulum/Golgi apparatus	0.165184	unclassified	unclassified	N
Q9CRC8	LRC40_MOUSE	Leucine-rich repeat-containing protein 40 OS=Mus musculus GN=Lrrc40 PE=2 SV=2 - [LRC40_MOUSE]	14	13	16	16	0.191291	0.133185	0.0731121	0.0448114	0.0515434	0.0526233	0.0665351	0.152141	0.0755879	0.15917	0.184756	0.0786544	0.0822673	0.0763596	0.0870427	0.0644116	0.0760961	0.0726102	0.142654	0.135148	unknown	unknown	unknown	unknown	60S Ribosome	0.314937	unclassified	unclassified	Y
Q9Z315	SNUT1_MOUSE	U4/U6.U5 tri-snRNP-associated protein 1 OS=Mus musculus GN=Sart1 PE=2 SV=1 - [SNUT1_MOUSE]	14	14	16	18	0.259867	0.0073549	0.0300879	0.0042193	0.0167614	0.0187228	0.0376692	0.0925662	0.326208	0.206543	0.157991	0.0136462	0.027831	0.0195842	0.0256367	0.0354576	0.0327539	0.0296153	0.29149	0.365994	unknown	Phenotype 2	unknown	unknown	Nucleus - Non-chromatin	0.901856	Nucleus - Non-chromatin	Nucleus - Non-chromatin	N				Small nuclear ribonucleic particles (snRNP)
Q5SUR0	PUR4_MOUSE	Phosphoribosylformylglycinamidine synthase OS=Mus musculus GN=Pfas PE=2 SV=1 - [PUR4_MOUSE]	14	7	15	9	0.719965	0.0551719	0.103458	0.0238804	0.0348576	0.0220563	0.00699931	0.0140895	0.00513747	0.0143845	0.632457	0.0731209	0.0956982	0.0472015	0.0656533	0.0317459	0.022956	0.00836885	0.0102428	0.0125553	unknown	unknown	unknown	unknown	Proteasome	0.649828	Proteasome	unclassified	Y
P70704	AT8A1_MOUSE	Probable phospholipid-transporting ATPase IA OS=Mus musculus GN=Atp8a1 PE=1 SV=1 - [AT8A1_MOUSE]	14	22	14	26	0	0.117831	0.193946	0.151557	0.292965	0.13366	0.0423096	0.0388543	0	0.0288773	0.00411493	0.0764667	0.127454	0.210808	0.25304	0.214689	0.0684647	0.0307612	0.00711843	0.00708367	unknown	unknown	unknown	unknown	Lysosome	0.736932	Lysosome	Lysosome	N
Q6PB44	PTN23_MOUSE	Tyrosine-protein phosphatase non-receptor type 23 OS=Mus musculus GN=Ptpn23 PE=1 SV=2 - [PTN23_MOUSE]	14	19	14	21	0.165762	0.19229	0.121797	0.0719075	0.110388	0.0847356	0.0579722	0.0816184	0.00225267	0.111276	0.167039	0.121172	0.118503	0.103781	0.135556	0.104479	0.0749737	0.0356928	0.0287143	0.110089	unknown	unknown	unknown	unknown	Cytosol	0.168732	unclassified	unclassified	N	Vesicles - AP3
P17742	PPIA_MOUSE	Peptidyl-prolyl cis-trans isomerase A OS=Mus musculus GN=Ppia PE=1 SV=2 - [PPIA_MOUSE]	13	14	44	53	0.376289	0.118452	0.112157	0.0561916	0.074153	0.0475275	0.0328289	0.0631032	0.0616787	0.0576185	0.35512	0.115296	0.11019	0.0914276	0.105699	0.0642563	0.0485563	0.0290554	0.0508536	0.0295464	unknown	unknown	unknown	unknown	Cytosol	0.700788	unclassified	Cytosol	N
Q9CZX8	RS19_MOUSE	40S ribosomal protein S19 OS=Mus musculus GN=Rps19 PE=1 SV=3 - [RS19_MOUSE]	13	11	40	29	0.341651	0.056072	0.0613532	0.0242733	0.0509433	0.076661	0.0589827	0.0762275	0.0744809	0.179355	0.247744	0.0382368	0.0596665	0.0381393	0.045345	0.0634107	0.0614012	0.0328643	0.0669826	0.34621	40S Ribosome	40S Ribosome	40S Ribosome	40S Ribosome	40S Ribosome	1	40S Ribosome	40S Ribosome	N
P47758	SRPRB_MOUSE	Signal recognition particle receptor subunit beta OS=Mus musculus GN=Srprb PE=1 SV=1 - [SRPRB_MOUSE]	13	12	37	24	0	0.0503678	0.0588346	0.0437649	0.118997	0.268221	0.163059	0.151729	0.0192064	0.125821	0.00180357	0.0780577	0.0861944	0.115317	0.195255	0.220034	0.165553	0.0825711	0.0298559	0.0253587	unknown	Endoplasmic reticulum/Golgi apparatus	unknown	Endoplasmic reticulum/Golgi apparatus	Endoplasmic reticulum/Golgi apparatus	1	Endoplasmic reticulum/Golgi apparatus	Endoplasmic reticulum/Golgi apparatus	N
Q99LC5	ETFA_MOUSE	Electron transfer flavoprotein subunit alpha, mitochondrial OS=Mus musculus GN=Etfa PE=1 SV=2 - [ETFA_MOUSE]	13	13	36	34	0.00126914	0.0114612	0.0134087	0.00868793	0.0275136	0.0950762	0.321659	0.264406	0.0170649	0.239454	0.00359017	0.00983355	0.0137179	0.0187659	0.028058	0.10036	0.4062	0.261051	0.0140671	0.144357	Mitochondrion	Mitochondrion	Mitochondrion	Mitochondrion	Mitochondrion	1	Mitochondrion	Mitochondrion	N
Q9EQU5	SET_MOUSE	Protein SET OS=Mus musculus GN=Set PE=1 SV=1 - [SET_MOUSE]	13	12	36	46	0.753296	0.043539	0.0704293	0.0113828	0.0173034	0.0268369	0.0170957	0.0194406	0.0237845	0.0168914	0.733991	0.0356007	0.0720825	0.0287374	0.0282126	0.0266903	0.0182612	0.0119973	0.0322862	0.0121409	unknown	unknown	unknown	unknown	Proteasome	0.244804	unclassified	unclassified	N
Q9WTP6-2	KAD2_MOUSE	Isoform 2 of Adenylate kinase 2, mitochondrial OS=Mus musculus GN=Ak2 - [KAD2_MOUSE]	13	9	33	29	0.0705758	0.0300017	0.0311778	0.0211204	0.041792	0.0897236	0.193796	0.276851	0.00693957	0.238022	0.0369855	0.0127796	0.0204007	0.0309902	0.0348982	0.106337	0.351086	0.286923	0.0164241	0.103176	unknown	Mitochondrion	unknown	unknown	Mitochondrion	0.979328	Mitochondrion	Mitochondrion	N
P28798	GRN_MOUSE	Granulins OS=Mus musculus GN=Grn PE=1 SV=2 - [GRN_MOUSE]	13	13	32	37	0	0.0636965	0.159029	0.155922	0.332454	0.167987	0.0542919	0.0347688	0.00848017	0.0233705	0	0.0651484	0.17001	0.214248	0.273272	0.169921	0.0670139	0.0234234	0.0135798	0.00338439	unknown	unknown	unknown	unknown	Lysosome	0.88235	Lysosome	Lysosome	N
Q9D051	ODPB_MOUSE	Pyruvate dehydrogenase E1 component subunit beta, mitochondrial OS=Mus musculus GN=Pdhb PE=1 SV=1 - [ODPB_MOUSE]	13	14	32	43	0	0.0139502	0.0192828	0.0110522	0.0328304	0.0797107	0.24061	0.296649	0.0292642	0.276651	0.00304442	0.0101484	0.0127203	0.017471	0.0269461	0.0898929	0.364574	0.298272	0.0385372	0.138394	Mitochondrion	Mitochondrion	Mitochondrion	Mitochondrion	Mitochondrion	1	Mitochondrion	Mitochondrion	N
P61965	WDR5_MOUSE	WD repeat-containing protein 5 OS=Mus musculus GN=Wdr5 PE=1 SV=1 - [WDR5_MOUSE]	13	12	31	20	0.109814	0.0229153	0.0249596	0.00750726	0.0198259	0.0377488	0.107158	0.233486	0.220774	0.215811	0.127974	0.025805	0.0373695	0.0332544	0.0297922	0.050448	0.0779643	0.128803	0.33998	0.148609	unknown	unknown	unknown	unknown	Nucleus - Chromatin	0.785739	unclassified	Nucleus - Chromatin	N						Prey
Q9DB20	ATPO_MOUSE	ATP synthase subunit O, mitochondrial OS=Mus musculus GN=Atp5o PE=1 SV=1 - [ATPO_MOUSE]	13	10	31	28	0	0.00867183	0.00837822	0.0111635	0.02969	0.0724306	0.223152	0.316496	0.0666736	0.263344	0.00061346	0.00951621	0.0142659	0.0179927	0.0276382	0.0809337	0.388271	0.231123	0.0910181	0.138628	Mitochondrion	Mitochondrion	Mitochondrion	Mitochondrion	Mitochondrion	1	Mitochondrion	Mitochondrion	N
Q9WVA4	TAGL2_MOUSE	Transgelin-2 OS=Mus musculus GN=Tagln2 PE=1 SV=4 - [TAGL2_MOUSE]	13	13	31	30	0.209651	0.2314	0.119275	0.0770778	0.138694	0.0813945	0.028957	0.0314872	0.0511827	0.0308817	0.223676	0.139174	0.120062	0.115351	0.131067	0.0910169	0.0496116	0.0177956	0.0938895	0.0183563	unknown	unknown	unknown	unknown	Actin cytoskeleton	0.29598	unclassified	unclassified	Y
Q9DAW9	CNN3_MOUSE	Calponin-3 OS=Mus musculus GN=Cnn3 PE=2 SV=1 - [CNN3_MOUSE]	13	12	30	33	0.200465	0.214915	0.133265	0.0752495	0.126216	0.0836945	0.0317843	0.0416837	0.0586961	0.0340304	0.202217	0.138037	0.109611	0.10676	0.120993	0.0799737	0.0569237	0.0225225	0.128866	0.0340952	unknown	unknown	unknown	unknown	Actin cytoskeleton	0.237591	unclassified	unclassified	Y
Q9DCW4	ETFB_MOUSE	Electron transfer flavoprotein subunit beta OS=Mus musculus GN=Etfb PE=1 SV=3 - [ETFB_MOUSE]	13	13	29	24	0.00202085	0.0157479	0.0184851	0.0158291	0.0320729	0.0972566	0.224891	0.309823	0.0122896	0.271584	0.00363349	0.0119139	0.013903	0.0183653	0.0300111	0.0789203	0.419535	0.249893	0.0237464	0.150079	Mitochondrion	Mitochondrion	Mitochondrion	Mitochondrion	Mitochondrion	1	Mitochondrion	Mitochondrion	N
Q9R0P5	DEST_MOUSE	Destrin OS=Mus musculus GN=Dstn PE=1 SV=3 - [DEST_MOUSE]	13	14	29	42	0.196603	0.255911	0.13101	0.0953067	0.143368	0.111456	0.0315587	0.0179017	0.00780711	0.00907683	0.252462	0.149787	0.137313	0.12556	0.130396	0.111692	0.0468183	0.0176795	0.0152171	0.0130759	unknown	unknown	unknown	unknown	Actin cytoskeleton	0.469131	unclassified	unclassified	N
P14094	AT1B1_MOUSE	Sodium/potassium-transporting ATPase subunit beta-1 OS=Mus musculus GN=Atp1b1 PE=1 SV=1 - [AT1B1_MOUSE]	13	15	28	45	0	0.297418	0.189001	0.114759	0.171051	0.120127	0.0607708	0.0315187	0.00108625	0.0142691	0.000726858	0.188013	0.155306	0.154113	0.161931	0.191658	0.104564	0.0337137	0.00489793	0.00507614	unknown	Plasma membrane	unknown	unknown	Plasma membrane	0.902741	Plasma membrane	Plasma membrane	N
P62301	RS13_MOUSE	40S ribosomal protein S13 OS=Mus musculus GN=Rps13 PE=1 SV=2 - [RS13_MOUSE]	13	7	28	23	0.346184	0.0583762	0.0638117	0.027519	0.0535727	0.0588344	0.0412148	0.0842142	0.0744746	0.191799	0.1913	0.0572281	0.0561331	0.0443885	0.0640239	0.057893	0.0687108	0.0351545	0.0733659	0.351802	40S Ribosome	40S Ribosome	40S Ribosome	40S Ribosome	40S Ribosome	1	40S Ribosome	40S Ribosome	N
Q3U0V1	FUBP2_MOUSE	Far upstream element-binding protein 2 OS=Mus musculus GN=Khsrp PE=1 SV=2 - [FUBP2_MOUSE]	13	16	28	21	0.20467	0.0121746	0.0255558	0.00459129	0.0118922	0.0143583	0.0310776	0.0499959	0.556083	0.0896012	0.119954	0.0149191	0.0220536	0.0141209	0.0205904	0.0198831	0.0383126	0.0198859	0.52832	0.201961	unknown	unknown	unknown	unknown	Nucleus - Non-chromatin	0.747925	unclassified	Nucleus - Non-chromatin	N									High Confidence
Q61425	HCDH_MOUSE	Hydroxyacyl-coenzyme A dehydrogenase, mitochondrial OS=Mus musculus GN=Hadh PE=1 SV=2 - [HCDH_MOUSE]	13	13	28	27	0.00502435	0.0132138	0.0168082	0.0113239	0.0311176	0.0877693	0.286706	0.268614	0.0211838	0.258238	0.00736663	0.00925608	0.0133136	0.0167588	0.0254746	0.0896353	0.33822	0.31148	0.05275	0.135745	Mitochondrion	Mitochondrion	Mitochondrion	Mitochondrion	Mitochondrion	1	Mitochondrion	Mitochondrion	N
Q91VX2	UBAP2_MOUSE	Ubiquitin-associated protein 2 OS=Mus musculus GN=Ubap2 PE=2 SV=1 - [UBAP2_MOUSE]	13	20	28	35	0.0918212	0.0323521	0.0351973	0.015692	0.0325029	0.0688496	0.0905829	0.212958	0.0661313	0.353913	0.0410563	0.0249928	0.029526	0.0274275	0.0336276	0.0563322	0.0680786	0.0729968	0.0564275	0.589535	unknown	Phenotype 10	unknown	unknown	Nucleus - Non-chromatin	0.149281	unclassified	unclassified	Y
P29416	HEXA_MOUSE	Beta-hexosaminidase subunit alpha OS=Mus musculus GN=Hexa PE=2 SV=2 - [HEXA_MOUSE]	13	11	27	27	0	0.0867184	0.160131	0.148125	0.307212	0.158036	0.0584975	0.044855	0.00835284	0.0280717	0.00215647	0.0668771	0.157898	0.19577	0.267714	0.185369	0.06734	0.0320815	0.0136247	0.0111694	unknown	Phenotype 3	Lysosome	Lysosome	Lysosome	1	Lysosome	Lysosome	N
Q62446	FKBP3_MOUSE	Peptidyl-prolyl cis-trans isomerase FKBP3 OS=Mus musculus GN=Fkbp3 PE=1 SV=2 - [FKBP3_MOUSE]	13	10	27	16	0.153588	0.0624775	0.0581056	0.0353891	0.0731433	0.121812	0.0942444	0.107595	0.0725475	0.221098	0.108436	0.0392621	0.0557779	0.0488204	0.0697854	0.105407	0.104897	0.0553884	0.0724894	0.339736	unknown	60S Ribosome	unknown	unknown	60S Ribosome	0.863035	60S Ribosome	60S Ribosome	N
Q8VBZ3	CLPT1_MOUSE	Cleft lip and palate transmembrane protein 1 homolog OS=Mus musculus GN=Clptm1 PE=1 SV=1 - [CLPT1_MOUSE]	13	11	27	23	0	0.0696283	0.072713	0.0481129	0.14317	0.241184	0.144803	0.144003	0.0114002	0.124986	0.00190581	0.0618582	0.088292	0.138376	0.200492	0.222381	0.153681	0.0940082	0.0177154	0.02129	unknown	Endoplasmic reticulum/Golgi apparatus	unknown	unknown	Endoplasmic reticulum/Golgi apparatus	0.954825	Endoplasmic reticulum/Golgi apparatus	Endoplasmic reticulum/Golgi apparatus	N
Q99KP6	PRP19_MOUSE	Pre-mRNA-processing factor 19 OS=Mus musculus GN=Prpf19 PE=2 SV=1 - [PRP19_MOUSE]	13	10	27	18	0.212119	0.0126707	0.0222309	0.00758038	0.0198387	0.0242262	0.0364766	0.155951	0.264914	0.243994	0.15566	0.0143176	0.0293578	0.0198285	0.027027	0.031273	0.0468164	0.0560828	0.282	0.337637	unknown	unknown	unknown	unknown	Nucleus - Non-chromatin	0.882508	Nucleus - Non-chromatin	Nucleus - Non-chromatin	N				Spliceosome
P26638	SYSC_MOUSE	Serine--tRNA ligase, cytoplasmic OS=Mus musculus GN=Sars PE=2 SV=3 - [SYSC_MOUSE]	13	11	26	17	0.569475	0.105807	0.103005	0.048243	0.0658169	0.0395528	0.0139399	0.0224271	0.0113466	0.0203875	0.485933	0.0910036	0.124528	0.0887135	0.0883006	0.0526387	0.0249052	0.0104277	0.017293	0.0162568	unknown	Phenotype 5	unknown	unknown	Cytosol	0.767588	unclassified	Cytosol	N
P32233	DRG1_MOUSE	Developmentally-regulated GTP-binding protein 1 OS=Mus musculus GN=Drg1 PE=1 SV=1 - [DRG1_MOUSE]	13	18	26	24	0.200607	0.06504	0.0502783	0.0302905	0.049326	0.10293	0.109477	0.152111	0.0696708	0.17027	0.135173	0.0578986	0.0735654	0.0700237	0.07459	0.0903985	0.0835632	0.0755164	0.0760635	0.263208	unknown	unknown	unknown	unknown	60S Ribosome	0.794816	60S Ribosome	60S Ribosome	N
P54822	PUR8_MOUSE	Adenylosuccinate lyase OS=Mus musculus GN=Adsl PE=2 SV=2 - [PUR8_MOUSE]	13	16	26	24	0.407224	0.0850229	0.0892075	0.0478788	0.0863488	0.0649085	0.0393907	0.0743144	0.0107931	0.0949116	0.305783	0.0969132	0.109624	0.0961324	0.113773	0.082833	0.0588986	0.0304479	0.0165162	0.0890796	unknown	unknown	unknown	unknown	Cytosol	0.330202	unclassified	unclassified	N
Q9R1C7	PR40A_MOUSE	Pre-mRNA-processing factor 40 homolog A OS=Mus musculus GN=Prpf40a PE=1 SV=1 - [PR40A_MOUSE]	13	17	26	22	0.243253	0.0111246	0.0293921	0.00171774	0.0155458	0.018145	0.0358869	0.0948838	0.400149	0.149903	0.133234	0.0144846	0.0247015	0.0173507	0.0237271	0.0334153	0.0478698	0.0377267	0.400576	0.266914	unknown	Phenotype 2	unknown	unknown	Nucleus - Non-chromatin	0.938684	Nucleus - Non-chromatin	Nucleus - Non-chromatin	N				Spliceosome
Q9WVE8	PACN2_MOUSE	Protein kinase C and casein kinase substrate in neurons protein 2 OS=Mus musculus GN=Pacsin2 PE=1 SV=1 - [PACN2_MOUSE]	13	13	26	24	0.0280487	0.277823	0.162409	0.099621	0.145626	0.0851255	0.0400678	0.0756921	0.0272505	0.0583363	0.0301807	0.180179	0.123779	0.151402	0.190366	0.126172	0.0916303	0.0380366	0.0381134	0.0301408	unknown	unknown	unknown	unknown	Plasma membrane	0.494646	unclassified	unclassified	N
Q3UFY8	MRRP1_MOUSE	Mitochondrial ribonuclease P protein 1 OS=Mus musculus GN=Trmt10c PE=2 SV=2 - [MRRP1_MOUSE]	13	13	24	20	0	0.00599261	0.00417791	0.00733785	0.0279	0.100581	0.221956	0.299352	0.0307305	0.301972	0.00227635	0.012662	0.0137983	0.0197778	0.0293924	0.100796	0.408984	0.236452	0.0393258	0.136535	Mitochondrion	Mitochondrion	Mitochondrion	Mitochondrion	Mitochondrion	1	Mitochondrion	Mitochondrion	N
Q8BXN9	TM87A_MOUSE	Transmembrane protein 87A OS=Mus musculus GN=Tmem87a PE=1 SV=1 - [TM87A_MOUSE]	13	12	24	21	0	0.0660624	0.170039	0.161944	0.311157	0.173091	0.0482423	0.0420424	0	0.0274223	0.00315593	0.0516509	0.122047	0.227877	0.26768	0.193578	0.0833355	0.0355678	0.00708386	0.00802354	unknown	Phenotype 3	unknown	unknown	Lysosome	0.857342	Lysosome	Lysosome	Y
Q99KQ4	NAMPT_MOUSE	Nicotinamide phosphoribosyltransferase OS=Mus musculus GN=Nampt PE=1 SV=1 - [NAMPT_MOUSE]	13	11	24	21	0.501548	0.100003	0.104923	0.0464462	0.054548	0.0381928	0.0208002	0.0593855	0.0159495	0.0582032	0.448099	0.079102	0.107741	0.0800417	0.0860272	0.0515356	0.0343747	0.0291833	0.025344	0.0585515	unknown	unknown	unknown	unknown	Proteasome	0.52689	unclassified	unclassified	N
Q78IK4	APOOL_MOUSE	Apolipoprotein O-like OS=Mus musculus GN=Apool PE=2 SV=1 - [APOOL_MOUSE]	13	11	23	17	0	0.0132572	0.0167716	0.0102288	0.0303703	0.096817	0.309236	0.230297	0.0840736	0.208948	0.00125054	0.0115054	0.0122611	0.0173566	0.0250304	0.0876129	0.351679	0.265765	0.103281	0.124258	unknown	Mitochondrion	unknown	unknown	Mitochondrion	0.979503	Mitochondrion	Mitochondrion	N									High Confidence
Q8BGA5	KRR1_MOUSE	KRR1 small subunit processome component homolog OS=Mus musculus GN=Krr1 PE=2 SV=1 - [KRR1_MOUSE]	13	12	23	17	0.175533	0.0106269	0.018259	0.00629887	0.0182377	0.0249368	0.0473871	0.157942	0.364214	0.176564	0.116709	0.0135652	0.024332	0.0235121	0.0336748	0.0360924	0.0463784	0.0458088	0.378261	0.281667	unknown	Phenotype 2	Nucleus - Non-chromatin	Nucleus - Non-chromatin	Nucleus - Non-chromatin	1	Nucleus - Non-chromatin	Nucleus - Non-chromatin	N
O35691	PININ_MOUSE	Pinin OS=Mus musculus GN=Pnn PE=1 SV=4 - [PININ_MOUSE]	13	15	22	21	0.110149	0.00760391	0.0192404	0.00679351	0.0178721	0.0298293	0.0559562	0.135389	0.41669	0.200476	0.0772285	0.01236	0.0186457	0.0219652	0.026616	0.0367751	0.0425866	0.0393648	0.393279	0.331179	unknown	Phenotype 2	unknown	unknown	Nucleus - Non-chromatin	0.913718	Nucleus - Non-chromatin	Nucleus - Non-chromatin	N
P39749	FEN1_MOUSE	Flap endonuclease 1 OS=Mus musculus GN=Fen1 PE=1 SV=1 - [FEN1_MOUSE]	13	9	22	17	0.176283	0.0118487	0.0217377	0.00407917	0.0113745	0.0288076	0.102498	0.275577	0.105327	0.262468	0.24719	0.0184613	0.0354944	0.022339	0.0221724	0.0418615	0.0820356	0.157629	0.284084	0.0887324	unknown	unknown	unknown	unknown	Nucleus - Chromatin	0.583717	unclassified	unclassified	N
Q8BX90	FND3A_MOUSE	Fibronectin type-III domain-containing protein 3A OS=Mus musculus GN=Fndc3a PE=1 SV=3 - [FND3A_MOUSE]	13	14	22	19	0	0.0429894	0.0484053	0.0378649	0.117099	0.270908	0.15395	0.165252	0.0316772	0.131854	0.00191781	0.063072	0.0806066	0.118839	0.183341	0.23916	0.163536	0.0898071	0.0304514	0.0292691	unknown	Endoplasmic reticulum/Golgi apparatus	unknown	unknown	Endoplasmic reticulum/Golgi apparatus	0.958484	Endoplasmic reticulum/Golgi apparatus	Endoplasmic reticulum/Golgi apparatus	N
Q9WUD1	CHIP_MOUSE	STIP1 homology and U box-containing protein 1 OS=Mus musculus GN=Stub1 PE=1 SV=1 - [CHIP_MOUSE]	13	13	22	20	0.180129	0.200311	0.15036	0.0904319	0.148239	0.0839353	0.0448125	0.0460689	0.0211507	0.034562	0.148387	0.144481	0.130285	0.129776	0.158569	0.123562	0.0827399	0.033722	0.0287013	0.0197769	unknown	unknown	unknown	unknown	Actin cytoskeleton	0.480301	unclassified	unclassified	Y							Prey
Q9WUQ2	PREB_MOUSE	Prolactin regulatory element-binding protein OS=Mus musculus GN=Preb PE=1 SV=1 - [PREB_MOUSE]	13	7	22	11	0.00173616	0.0636607	0.0670677	0.0550745	0.14079	0.25677	0.121678	0.14795	0.0194445	0.125829	0.00226734	0.0514122	0.0716313	0.127989	0.187906	0.254963	0.16354	0.0898513	0.025735	0.0247052	unknown	Endoplasmic reticulum/Golgi apparatus	unknown	unknown	Endoplasmic reticulum/Golgi apparatus	0.961329	Endoplasmic reticulum/Golgi apparatus	Endoplasmic reticulum/Golgi apparatus	N
P61161	ARP2_MOUSE	Actin-related protein 2 OS=Mus musculus GN=Actr2 PE=1 SV=1 - [ARP2_MOUSE]	13	7	21	14	0.12656	0.203513	0.117385	0.0677616	0.102164	0.0847864	0.0551965	0.0812351	0.0644973	0.0969012	0.128799	0.112794	0.102871	0.105898	0.103217	0.0874497	0.0618679	0.0410519	0.128383	0.127668	unknown	unknown	unknown	unknown	Cytosol	0.136099	unclassified	unclassified	N		Arp2/3 complex		Arp2/3 complex
Q08288	LYAR_MOUSE	Cell growth-regulating nucleolar protein OS=Mus musculus GN=Lyar PE=1 SV=2 - [LYAR_MOUSE]	13	13	21	22	0.30046	0.0255743	0.0302282	0.0143279	0.034667	0.0485352	0.0372664	0.0592877	0.310195	0.139458	0.202589	0.0267458	0.0481498	0.0343026	0.0512821	0.0587375	0.0608371	0.0363565	0.234742	0.246257	unknown	unknown	unknown	unknown	Nucleus - Non-chromatin	0.822688	unclassified	Nucleus - Non-chromatin	N								Prey
Q3TCN2	PLBL2_MOUSE	Putative phospholipase B-like 2 OS=Mus musculus GN=Plbd2 PE=1 SV=2 - [PLBL2_MOUSE]	13	14	21	21	0	0.0726531	0.16623	0.159917	0.32609	0.162821	0.0434608	0.04018	0	0.0286478	0.00710168	0.0706106	0.145352	0.203554	0.271905	0.185563	0.0747624	0.0266928	0.00416764	0.0102905	unknown	Phenotype 3	Lysosome	Lysosome	Lysosome	1	Lysosome	Lysosome	N
Q3UKJ7	SMU1_MOUSE	WD40 repeat-containing protein SMU1 OS=Mus musculus GN=Smu1 PE=2 SV=2 - [SMU1_MOUSE]	13	13	21	19	0.185439	0.0186052	0.0311649	0.0168544	0.0267871	0.0284883	0.0391427	0.131434	0.291206	0.230879	0.142478	0.0170975	0.0315052	0.0215449	0.0268683	0.029697	0.0380731	0.0432369	0.283483	0.366016	unknown	Phenotype 2	unknown	unknown	Nucleus - Non-chromatin	0.880734	Nucleus - Non-chromatin	Nucleus - Non-chromatin	N
Q64324	STXB2_MOUSE	Syntaxin-binding protein 2 OS=Mus musculus GN=Stxbp2 PE=2 SV=1 - [STXB2_MOUSE]	13	18	21	27	0.0257047	0.311501	0.167346	0.11137	0.163346	0.0803274	0.0446884	0.0508219	0	0.0448943	0.020181	0.194672	0.164434	0.179366	0.194424	0.124858	0.0620983	0.0284188	0.0104232	0.021124	unknown	unknown	unknown	unknown	Plasma membrane	0.780641	unclassified	Plasma membrane	N
Q80UM7	MOGS_MOUSE	Mannosyl-oligosaccharide glucosidase OS=Mus musculus GN=Mogs PE=2 SV=1 - [MOGS_MOUSE]	13	14	21	18	0	0.0444985	0.0512302	0.0420295	0.114721	0.219225	0.138965	0.190653	0.0393932	0.159285	0.00308528	0.0536234	0.0660159	0.0941106	0.169653	0.211682	0.226994	0.0900263	0.0494694	0.0353404	Endoplasmic reticulum/Golgi apparatus	Endoplasmic reticulum/Golgi apparatus	Endoplasmic reticulum/Golgi apparatus	Endoplasmic reticulum/Golgi apparatus	Endoplasmic reticulum/Golgi apparatus	1	Endoplasmic reticulum/Golgi apparatus	Endoplasmic reticulum/Golgi apparatus	N
Q8K2K6-3	AGFG1_MOUSE	Isoform 3 of Arf-GAP domain and FG repeat-containing protein 1 OS=Mus musculus GN=Agfg1 - [AGFG1_MOUSE]	13	11	21	20	0.0819099	0.177305	0.0846127	0.0553093	0.0878438	0.117293	0.0759648	0.126553	0.0716711	0.121537	0.0701017	0.10441	0.0898734	0.0774433	0.0918491	0.118762	0.122629	0.0636487	0.101534	0.15975	unknown	unknown	unknown	unknown	60S Ribosome	0.25768	unclassified	unclassified	N
Q9CZ13	QCR1_MOUSE	Cytochrome b-c1 complex subunit 1, mitochondrial OS=Mus musculus GN=Uqcrc1 PE=1 SV=2 - [QCR1_MOUSE]	13	10	21	16	0	0.0099922	0.0139059	0.00660142	0.0353263	0.0690046	0.186237	0.334687	0.0809562	0.263289	0.000702912	0.00830653	0.0142166	0.0154633	0.0277893	0.0893099	0.359144	0.258198	0.101298	0.125572	Mitochondrion	Mitochondrion	Mitochondrion	Mitochondrion	Mitochondrion	1	Mitochondrion	Mitochondrion	N
Q9D0F3	LMAN1_MOUSE	Protein ERGIC-53 OS=Mus musculus GN=Lman1 PE=2 SV=1 - [LMAN1_MOUSE]	13	13	21	25	0	0.0538351	0.078794	0.0600151	0.188504	0.20569	0.0963357	0.176647	0	0.140179	0.00310994	0.038415	0.0781846	0.136035	0.236989	0.233301	0.160823	0.0780762	0.0125011	0.0225647	unknown	Endoplasmic reticulum/Golgi apparatus	unknown	Endoplasmic reticulum/Golgi apparatus	Endoplasmic reticulum/Golgi apparatus	1	Endoplasmic reticulum/Golgi apparatus	Endoplasmic reticulum/Golgi apparatus	N
Q9D8W5	PSD12_MOUSE	26S proteasome non-ATPase regulatory subunit 12 OS=Mus musculus GN=Psmd12 PE=1 SV=4 - [PSD12_MOUSE]	13	16	21	32	0.538251	0.12407	0.0962783	0.0362456	0.047808	0.0357203	0.0202729	0.0425231	0.0149854	0.0438457	0.434787	0.0849071	0.106537	0.0886642	0.0863743	0.0613164	0.0334446	0.0237492	0.0257556	0.0544644	Proteasome	Proteasome	Proteasome	Proteasome	Proteasome	1	Proteasome	Proteasome	N
O88509	DNM3B_MOUSE	DNA (cytosine-5)-methyltransferase 3B OS=Mus musculus GN=Dnmt3b PE=1 SV=2 - [DNM3B_MOUSE]	13	15	20	19	0.025833	0	0.00509439	0.00112762	0.0070379	0.0318539	0.125618	0.30625	0.219001	0.278184	0.0330711	0.00217812	0.00869197	0.00843113	0.0121624	0.0373696	0.102091	0.2047	0.481036	0.110269	unknown	unknown	unknown	unknown	Nucleus - Chromatin	0.910387	Nucleus - Chromatin	Nucleus - Chromatin	N
Q3TIV5	ZC3HF_MOUSE	Zinc finger CCCH domain-containing protein 15 OS=Mus musculus GN=Zc3h15 PE=1 SV=2 - [ZC3HF_MOUSE]	13	14	20	18	0.197146	0.0517497	0.0679961	0.0246516	0.054035	0.0752657	0.082912	0.183175	0.0601992	0.20287	0.129732	0.0594927	0.063144	0.0528756	0.0736589	0.0786147	0.0989074	0.0628943	0.0889098	0.29177	unknown	60S Ribosome	unknown	unknown	60S Ribosome	0.737261	60S Ribosome	60S Ribosome	N
Q8VHK9	DHX36_MOUSE	Probable ATP-dependent RNA helicase DHX36 OS=Mus musculus GN=Dhx36 PE=2 SV=2 - [DHX36_MOUSE]	13	11	20	21	0.220634	0.0896355	0.0693419	0.0367654	0.0430967	0.0729292	0.0674419	0.0873488	0.148347	0.16446	0.150729	0.0496295	0.0683922	0.0633783	0.0695336	0.0828746	0.0697116	0.0433353	0.124183	0.278232	unknown	unknown	unknown	unknown	60S Ribosome	0.513541	60S Ribosome	unclassified	N
Q91YJ2	SNX4_MOUSE	Sorting nexin-4 OS=Mus musculus GN=Snx4 PE=2 SV=1 - [SNX4_MOUSE]	13	14	20	18	0.0595069	0.0406886	0.0862918	0.105231	0.415233	0.159878	0.0434935	0.0506833	0.00691905	0.0320752	0.046015	0.0363414	0.0649902	0.139528	0.353307	0.224829	0.0782644	0.0283767	0.00896386	0.0193842	unknown	Phenotype 4	Endosome	Endosome	Endosome	1	Endosome	Endosome	N
Q99LF4	RTCB_MOUSE	tRNA-splicing ligase RtcB homolog OS=Mus musculus GN=D10Wsu52e PE=2 SV=1 - [RTCB_MOUSE]	13	17	20	29	0.283819	0.0583567	0.0610035	0.0274262	0.0555828	0.0826455	0.0650891	0.0846624	0.112455	0.16896	0.203299	0.0454158	0.0595896	0.057543	0.0670176	0.0741496	0.0672377	0.0469564	0.0949064	0.283885	unknown	40S Ribosome	unknown	unknown	40S Ribosome	0.591067	unclassified	unclassified	Y
A6H5Z3	EXC6B_MOUSE	Exocyst complex component 6B OS=Mus musculus GN=Exoc6b PE=2 SV=1 - [EXC6B_MOUSE]	13	14	19	19	0.0145321	0.255758	0.157671	0.0976741	0.159551	0.121691	0.0637754	0.0572772	0.01458	0.0574895	0.0124887	0.161603	0.139613	0.15458	0.136705	0.153177	0.0978985	0.0450426	0.0347647	0.064128	unknown	unknown	unknown	unknown	Plasma membrane	0.57143	unclassified	unclassified	Y			Exocyst	Exocyst
Q06138	CAB39_MOUSE	Calcium-binding protein 39 OS=Mus musculus GN=Cab39 PE=1 SV=2 - [CAB39_MOUSE]	13	12	19	17	0.119803	0.24416	0.140977	0.126326	0.139485	0.0692797	0.0318011	0.0690319	0.0135015	0.0456357	0.102099	0.218986	0.142921	0.149997	0.178176	0.0888883	0.0492227	0.0199751	0.0203933	0.0293416	unknown	unknown	unknown	unknown	Actin cytoskeleton	0.534959	Actin cytoskeleton	Actin cytoskeleton	Y
Q9ESW4	AGK_MOUSE	Acylglycerol kinase, mitochondrial OS=Mus musculus GN=Agk PE=1 SV=1 - [AGK_MOUSE]	13	13	19	24	0	0.00933404	0.0102258	0.0119045	0.0330996	0.0884569	0.198622	0.307781	0.0719505	0.268626	0.00302286	0.0110223	0.01401	0.0206416	0.033846	0.0931406	0.364445	0.235696	0.0840125	0.140163	Mitochondrion	Mitochondrion	Mitochondrion	Mitochondrion	Mitochondrion	1	Mitochondrion	Mitochondrion	N
Q8CE50	SNX30_MOUSE	Sorting nexin-30 OS=Mus musculus GN=Snx30 PE=2 SV=1 - [SNX30_MOUSE]	13	12	18	17	0.0522281	0.0274107	0.0852051	0.109185	0.451738	0.153504	0.0506799	0.0419056	0	0.0281441	0.044666	0.0249942	0.058918	0.174577	0.307345	0.262421	0.0678835	0.0288375	0.00985814	0.0205	unknown	unknown	unknown	unknown	Endosome	0.494203	unclassified	unclassified	Y
Q8K297	GT251_MOUSE	Procollagen galactosyltransferase 1 OS=Mus musculus GN=Glt25d1 PE=1 SV=2 - [GT251_MOUSE]	13	15	18	20	0.00695793	0.0519085	0.0668022	0.0456199	0.145478	0.24388	0.118182	0.16842	0.0132085	0.139544	0.00925391	0.0404484	0.064978	0.106955	0.185797	0.262836	0.190448	0.0823207	0.0230064	0.0339565	Endoplasmic reticulum/Golgi apparatus	Endoplasmic reticulum/Golgi apparatus	Endoplasmic reticulum/Golgi apparatus	Endoplasmic reticulum/Golgi apparatus	Endoplasmic reticulum/Golgi apparatus	1	Endoplasmic reticulum/Golgi apparatus	Endoplasmic reticulum/Golgi apparatus	N
Q9QYE6	GOGA5_MOUSE	Golgin subfamily A member 5 OS=Mus musculus GN=Golga5 PE=1 SV=2 - [GOGA5_MOUSE]	13	26	18	32	0.00697092	0.0287885	0.0416949	0.0306525	0.122544	0.216171	0.132189	0.222026	0.0123018	0.186661	0.00512675	0.0268614	0.0481901	0.0970948	0.145918	0.2789	0.204537	0.138652	0.0179733	0.0367469	unknown	unknown	unknown	unknown	Endoplasmic reticulum/Golgi apparatus	0.875249	unclassified	Endoplasmic reticulum/Golgi apparatus	N
Q9Z1X4	ILF3_MOUSE	Interleukin enhancer-binding factor 3 OS=Mus musculus GN=Ilf3 PE=1 SV=2 - [ILF3_MOUSE]	13	11	18	16	0.213354	0.0109659	0.0255398	0.00421909	0.0165755	0.0193167	0.0345223	0.0505758	0.522178	0.102753	0.155646	0.0167582	0.0245187	0.018034	0.0294218	0.035343	0.0407455	0.0219181	0.444463	0.213152	unknown	Phenotype 2	Nucleus - Non-chromatin	Nucleus - Non-chromatin	Nucleus - Non-chromatin	1	Nucleus - Non-chromatin	Nucleus - Non-chromatin	N							Prey
A2A7S8-2	K1522_MOUSE	Isoform 2 of Uncharacterized protein KIAA1522 OS=Mus musculus GN=Kiaa1522 - [K1522_MOUSE]	13	14	17	15	0.00888092	0.344812	0.204258	0.110735	0.131232	0.0759812	0.0418987	0.0357642	0.0154896	0.030949	0.0134191	0.227352	0.142792	0.15824	0.184309	0.115262	0.0878342	0.0282071	0.0228251	0.01976	unknown	unknown	unknown	unknown	Plasma membrane	0.819697	Plasma membrane	Plasma membrane	Y
A2ATU0	DHTK1_MOUSE	Probable 2-oxoglutarate dehydrogenase E1 component DHKTD1, mitochondrial OS=Mus musculus GN=Dhtkd1 PE=2 SV=1 - [DHTK1_MOUSE]	13	9	17	12	0	0.0111333	0.0172059	0.0138105	0.0365872	0.101695	0.228723	0.283815	0.0137118	0.293318	0.00415886	0.0141999	0.015128	0.020592	0.0341341	0.0935445	0.395933	0.236839	0.0432181	0.142252	Mitochondrion	Mitochondrion	Mitochondrion	Mitochondrion	Mitochondrion	1	Mitochondrion	Mitochondrion	N
O08788-2	DCTN1_MOUSE	Isoform 2 of Dynactin subunit 1 OS=Mus musculus GN=Dctn1 - [DCTN1_MOUSE]	13	21	17	24	0.0800594	0.0898871	0.0581563	0.0328746	0.0482517	0.0569705	0.0732056	0.231227	0.0840636	0.245304	0.0755598	0.0861007	0.102447	0.0938268	0.0806497	0.0948496	0.0683211	0.108614	0.123948	0.165683	unknown	60S Ribosome	unknown	unknown	60S Ribosome	0.325785	unclassified	unclassified	N
P08226	APOE_MOUSE	Apolipoprotein E OS=Mus musculus GN=Apoe PE=1 SV=2 - [APOE_MOUSE]	13	17	17	24	0.00257796	0.0478178	0.0782387	0.107532	0.277989	0.17762	0.0825883	0.118984	0.00372174	0.102931	0.00504702	0.057572	0.0990666	0.15389	0.267969	0.191966	0.134974	0.0569655	0.00889101	0.0236588	unknown	unknown	unknown	unknown	Endosome	0.328329	unclassified	unclassified	N
Q6PB93	GALT2_MOUSE	Polypeptide N-acetylgalactosaminyltransferase 2 OS=Mus musculus GN=Galnt2 PE=2 SV=1 - [GALT2_MOUSE]	13	10	17	17	0.0036119	0.0467714	0.0610339	0.0509634	0.158484	0.18555	0.0958673	0.192826	0.0423604	0.162532	0.00650108	0.037608	0.0589721	0.0967175	0.193661	0.232368	0.1921	0.0991588	0.0495867	0.0333265	unknown	Endoplasmic reticulum/Golgi apparatus	unknown	Endoplasmic reticulum/Golgi apparatus	Endoplasmic reticulum/Golgi apparatus	1	Endoplasmic reticulum/Golgi apparatus	Endoplasmic reticulum/Golgi apparatus	N
Q8BJW5	NOL11_MOUSE	Nucleolar protein 11 OS=Mus musculus GN=Nol11 PE=2 SV=1 - [NOL11_MOUSE]	13	9	17	11	0.123658	0.0119172	0.0173562	0.00724039	0.0180842	0.0250609	0.0527859	0.190846	0.340112	0.212939	0.0758844	0.0136434	0.023666	0.021371	0.0376134	0.0335562	0.0520778	0.0474815	0.373993	0.320714	unknown	Phenotype 2	Nucleus - Non-chromatin	Nucleus - Non-chromatin	Nucleus - Non-chromatin	1	Nucleus - Non-chromatin	Nucleus - Non-chromatin	N
Q8BRT1	CLAP2_MOUSE	CLIP-associating protein 2 OS=Mus musculus GN=Clasp2 PE=1 SV=1 - [CLAP2_MOUSE]	13	14	17	16	0.140794	0.102115	0.0835095	0.0391994	0.0647868	0.0649076	0.0720516	0.217775	0.047829	0.167033	0.117066	0.0927263	0.0918931	0.0921696	0.0903629	0.113498	0.0883099	0.0924136	0.0959773	0.125583	unknown	unknown	unknown	unknown	60S Ribosome	0.305705	unclassified	unclassified	N
Q91WJ8	FUBP1_MOUSE	Far upstream element-binding protein 1 OS=Mus musculus GN=Fubp1 PE=1 SV=1 - [FUBP1_MOUSE]	13	14	17	20	0.210641	0.011535	0.0219228	0.00430081	0.0103432	0.0157513	0.0381816	0.0739347	0.500515	0.112874	0.11738	0.0134711	0.0188438	0.0141211	0.01538	0.0222014	0.0390515	0.0267225	0.529409	0.20342	unknown	unknown	unknown	unknown	Nucleus - Non-chromatin	0.81157	unclassified	Nucleus - Non-chromatin	N
Q9R0K7	AT2B2_MOUSE	Plasma membrane calcium-transporting ATPase 2 OS=Mus musculus GN=Atp2b2 PE=1 SV=2 - [AT2B2_MOUSE]	13	11	17	13	0	0.309965	0.183876	0.110478	0.177551	0.100747	0.0518175	0.0388797	0.0030532	0.0236334	0.00494558	0.22062	0.130717	0.15123	0.192475	0.151602	0.112648	0.0232666	0.00514716	0.00734904	Plasma membrane	Plasma membrane	Plasma membrane	Plasma membrane	Plasma membrane	1	Plasma membrane	Plasma membrane	N
O88738	BIRC6_MOUSE	Baculoviral IAP repeat-containing protein 6 OS=Mus musculus GN=Birc6 PE=1 SV=2 - [BIRC6_MOUSE]	13	39	16	44	0.512849	0.107616	0.0980353	0.0474978	0.0635438	0.040268	0.0412003	0.031263	0	0.057727	0.294577	0.10178	0.119306	0.105262	0.0952954	0.0887499	0.0550771	0.0309639	0.0176596	0.0913292	unknown	unknown	unknown	unknown	Cytosol	0.423232	unclassified	unclassified	N
P15920	VPP2_MOUSE	V-type proton ATPase 116 kDa subunit a isoform 2 OS=Mus musculus GN=Atp6v0a2 PE=1 SV=2 - [VPP2_MOUSE]	13	13	16	17	0	0.0458257	0.11114	0.114498	0.379273	0.197699	0.0548924	0.0559166	0.0135811	0.0271744	0.00254504	0.0423717	0.0884976	0.180466	0.293632	0.20658	0.107034	0.0331908	0.0296699	0.0160134	unknown	Phenotype 3	unknown	unknown	Endosome	0.464411	unclassified	unclassified	N
Q8BG67	EFR3A_MOUSE	Protein EFR3 homolog A OS=Mus musculus GN=Efr3a PE=1 SV=1 - [EFR3A_MOUSE]	13	13	16	19	0	0.260317	0.185184	0.123948	0.180538	0.119806	0.0559647	0.0342973	0.0168294	0.0231159	0.00224487	0.171754	0.184367	0.166405	0.176333	0.167852	0.0785783	0.0295663	0.0180031	0.00489645	unknown	Plasma membrane	unknown	unknown	Plasma membrane	0.865664	Plasma membrane	Plasma membrane	N
Q91VI7	RINI_MOUSE	Ribonuclease inhibitor OS=Mus musculus GN=Rnh1 PE=1 SV=1 - [RINI_MOUSE]	13	17	15	22	0.584037	0.110904	0.116077	0.048775	0.0571059	0.0314082	0.0142964	0.0173481	0.0108822	0.00916623	0.481616	0.0880969	0.115013	0.08874	0.0884723	0.0602157	0.02907	0.0156559	0.0153301	0.0177906	unknown	Phenotype 5	Cytosol	Cytosol	Cytosol	1	Cytosol	Cytosol	Y
O35134	RPA1_MOUSE	DNA-directed RNA polymerase I subunit RPA1 OS=Mus musculus GN=Polr1a PE=1 SV=2 - [RPA1_MOUSE]	13	15	14	19	0.242817	0.0255122	0.0234333	0	0.0215297	0.0313061	0.0597619	0.246153	0.128544	0.220943	0.227313	0.0255242	0.0591191	0.0494076	0.0607412	0.0697855	0.0909194	0.0919087	0.169119	0.156162	unknown	unknown	unknown	unknown	Nucleus - Non-chromatin	0.207912	unclassified	unclassified	N
O55111	DSG2_MOUSE	Desmoglein-2 OS=Mus musculus GN=Dsg2 PE=1 SV=3 - [DSG2_MOUSE]	13	6	14	6	0.00985212	0.318557	0.177961	0.10747	0.185575	0.0832937	0.044276	0.0359846	0.0196448	0.0173858	0.00438245	0.194106	0.141865	0.168793	0.194676	0.141963	0.0964306	0.0247927	0.0224544	0.0105382	Plasma membrane	Plasma membrane	Plasma membrane	Plasma membrane	Plasma membrane	1	Plasma membrane	Plasma membrane	N
Q09XV5	CHD8_MOUSE	Chromodomain-helicase-DNA-binding protein 8 OS=Mus musculus GN=Chd8 PE=1 SV=1 - [CHD8_MOUSE]	13	3	14	3	0.0318302	0.00965091	0.00491822	0	0.00975943	0.0363	0.0898297	0.279293	0.244515	0.293903	0.035747	0.0316668	0.0436908	0.017693	0.0499233	0.0557295	0.153517	0.2004	0.299336	0.112296	unknown	Phenotype 1	unknown	unknown	Nucleus - Chromatin	0.857852	unclassified	Nucleus - Chromatin	N
Q61033	LAP2A_MOUSE	Lamina-associated polypeptide 2, isoforms alpha/zeta OS=Mus musculus GN=Tmpo PE=1 SV=4 - [LAP2A_MOUSE]	13	8	14	9	0.0183413	0	0.00142424	0	0.00895147	0.0252619	0.0814418	0.350659	0.211415	0.302505	0.0241488	0.0030187	0.0078406	0.00873704	0.0141631	0.0375348	0.155278	0.204181	0.439364	0.105733	unknown	Phenotype 1	Nucleus - Chromatin	Nucleus - Chromatin	Nucleus - Chromatin	1	Nucleus - Chromatin	Nucleus - Chromatin	N									High Confidence
Q921G7	ETFD_MOUSE	Electron transfer flavoprotein-ubiquinone oxidoreductase, mitochondrial OS=Mus musculus GN=Etfdh PE=1 SV=1 - [ETFD_MOUSE]	13	14	14	19	0.00376745	0.0113388	0.0169198	0.010812	0.0339163	0.082008	0.200989	0.331056	0.0241737	0.285019	0.00159702	0.0134451	0.0166891	0.0226439	0.035883	0.1033	0.399654	0.241487	0.0273814	0.137918	Mitochondrion	Mitochondrion	Mitochondrion	Mitochondrion	Mitochondrion	1	Mitochondrion	Mitochondrion	N
Q99KW3-1	TARA_MOUSE	Isoform 1 of TRIO and F-actin-binding protein OS=Mus musculus GN=Triobp - [TARA_MOUSE]	13	13	14	15	0.0100624	0.14951	0.0987135	0.0518853	0.0985993	0.0976528	0.0782721	0.19377	0.0446573	0.176877	0.0143207	0.103785	0.0928445	0.0894985	0.120703	0.150809	0.197476	0.098993	0.0828632	0.0487067	unknown	unknown	unknown	unknown	Endoplasmic reticulum/Golgi apparatus	0.390891	unclassified	unclassified	N
P24369	PPIB_MOUSE	Peptidyl-prolyl cis-trans isomerase B OS=Mus musculus GN=Ppib PE=2 SV=2 - [PPIB_MOUSE]	12	10	37	26	0.0139582	0.0527626	0.0700622	0.056539	0.127676	0.245245	0.153278	0.136635	0.0339954	0.109847	0.0155119	0.047372	0.0902152	0.11987	0.17	0.244625	0.149606	0.0861426	0.0380138	0.038644	Endoplasmic reticulum/Golgi apparatus	Endoplasmic reticulum/Golgi apparatus	Endoplasmic reticulum/Golgi apparatus	Endoplasmic reticulum/Golgi apparatus	Endoplasmic reticulum/Golgi apparatus	1	Endoplasmic reticulum/Golgi apparatus	Endoplasmic reticulum/Golgi apparatus	N
P35293	RAB18_MOUSE	Ras-related protein Rab-18 OS=Mus musculus GN=Rab18 PE=2 SV=2 - [RAB18_MOUSE]	12	9	37	34	0.00494525	0.0854983	0.113592	0.0687659	0.189468	0.229239	0.0982241	0.114566	0.00874945	0.0869518	0.00550826	0.0598697	0.0957683	0.140024	0.217188	0.246408	0.131255	0.0736242	0.0120468	0.0183077	unknown	unknown	unknown	unknown	Endoplasmic reticulum/Golgi apparatus	0.523687	unclassified	unclassified	N			Rab proteins	Rab proteins
Q91V41	RAB14_MOUSE	Ras-related protein Rab-14 OS=Mus musculus GN=Rab14 PE=1 SV=3 - [RAB14_MOUSE]	12	13	37	45	0.00557218	0.0763587	0.157754	0.131607	0.330919	0.148784	0.058	0.0508298	0.00239214	0.0377829	0.0122459	0.0525344	0.099402	0.177995	0.289726	0.211543	0.0907872	0.0471636	0.00640437	0.0121984	unknown	unknown	unknown	unknown	Lysosome	0.5842	unclassified	unclassified	N				Rab proteins					Non-Specific
Q8BFR4	GNS_MOUSE	N-acetylglucosamine-6-sulfatase OS=Mus musculus GN=Gns PE=2 SV=1 - [GNS_MOUSE]	12	9	34	22	0.00210192	0.0791415	0.170355	0.140885	0.298182	0.183376	0.0543658	0.042926	0	0.0286665	0.00543253	0.0690643	0.147452	0.192716	0.281479	0.19151	0.071873	0.0281876	0.00425178	0.00803452	unknown	Phenotype 3	Lysosome	Lysosome	Lysosome	1	Lysosome	Lysosome	N
Q9D1G5	LRC57_MOUSE	Leucine-rich repeat-containing protein 57 OS=Mus musculus GN=Lrrc57 PE=2 SV=1 - [LRC57_MOUSE]	12	11	34	23	0.00413731	0.284705	0.186666	0.118994	0.19619	0.112471	0.0380283	0.0288038	0.0117551	0.0182503	0.00677834	0.198719	0.149672	0.166224	0.217783	0.135649	0.074979	0.024478	0.0135429	0.0121745	unknown	Plasma membrane	unknown	unknown	Plasma membrane	0.900805	Plasma membrane	Plasma membrane	Y
P14131	RS16_MOUSE	40S ribosomal protein S16 OS=Mus musculus GN=Rps16 PE=2 SV=4 - [RS16_MOUSE]	12	11	31	25	0.320666	0.0645229	0.0618476	0.026712	0.0541861	0.0801795	0.0529612	0.0760978	0.0919668	0.17086	0.230061	0.0415094	0.0576973	0.0406637	0.0493772	0.0691779	0.062081	0.037565	0.086526	0.325342	40S Ribosome	40S Ribosome	40S Ribosome	40S Ribosome	40S Ribosome	1	40S Ribosome	40S Ribosome	N
P53026	RL10A_MOUSE	60S ribosomal protein L10a OS=Mus musculus GN=Rpl10a PE=1 SV=3 - [RL10A_MOUSE]	12	12	31	40	0.126635	0.0729445	0.0803129	0.0372864	0.0762442	0.135605	0.103614	0.084257	0.0908625	0.192239	0.105301	0.0524554	0.0704227	0.0749889	0.0813641	0.11805	0.0916002	0.0553399	0.0739589	0.276519	60S Ribosome	60S Ribosome	60S Ribosome	60S Ribosome	60S Ribosome	1	60S Ribosome	60S Ribosome	N
P67778	PHB_MOUSE	Prohibitin OS=Mus musculus GN=Phb PE=1 SV=1 - [PHB_MOUSE]	12	15	28	37	0	0.0150566	0.0165791	0.0127256	0.0323399	0.0700872	0.183908	0.324129	0.0763685	0.268806	0.00153854	0.0122035	0.0151192	0.0164061	0.0302701	0.0840546	0.375652	0.231436	0.100789	0.132531	unknown	Mitochondrion	unknown	Mitochondrion	Mitochondrion	1	Mitochondrion	Mitochondrion	N
Q62465	VAT1_MOUSE	Synaptic vesicle membrane protein VAT-1 homolog OS=Mus musculus GN=Vat1 PE=1 SV=3 - [VAT1_MOUSE]	12	8	28	19	0.101928	0.198227	0.138796	0.0719353	0.0811756	0.081623	0.0964171	0.11696	0.00696477	0.105972	0.0987114	0.139175	0.135106	0.125573	0.12183	0.108136	0.117743	0.0954517	0.0122438	0.0460294	unknown	unknown	unknown	unknown	Actin cytoskeleton	0.183662	unclassified	unclassified	N
P14206	RSSA_MOUSE	40S ribosomal protein SA OS=Mus musculus GN=Rpsa PE=1 SV=4 - [RSSA_MOUSE]	12	10	27	26	0.349331	0.0524785	0.0646306	0.0270005	0.0524172	0.0684534	0.0578762	0.075754	0.0768383	0.17522	0.219437	0.057565	0.064512	0.0480584	0.060642	0.0564316	0.0677545	0.0364548	0.0598868	0.329258	40S Ribosome	40S Ribosome	40S Ribosome	40S Ribosome	40S Ribosome	1	40S Ribosome	40S Ribosome	N
P46978	STT3A_MOUSE	Dolichyl-diphosphooligosaccharide--protein glycosyltransferase subunit STT3A OS=Mus musculus GN=Stt3a PE=1 SV=1 - [STT3A_MOUSE]	12	14	27	26	0	0.0465898	0.0422441	0.0397132	0.103263	0.223239	0.155898	0.186965	0.0369779	0.165111	0.00229926	0.0453535	0.0756001	0.112797	0.152286	0.25707	0.166625	0.114132	0.0445459	0.0292917	unknown	Endoplasmic reticulum/Golgi apparatus	unknown	Endoplasmic reticulum/Golgi apparatus	Endoplasmic reticulum/Golgi apparatus	1	Endoplasmic reticulum/Golgi apparatus	Endoplasmic reticulum/Golgi apparatus	N				Oligosacchyltransferase complex (OST)
Q9DB77	QCR2_MOUSE	Cytochrome b-c1 complex subunit 2, mitochondrial OS=Mus musculus GN=Uqcrc2 PE=1 SV=1 - [QCR2_MOUSE]	12	16	27	37	0	0.0123978	0.0164952	0.0113382	0.0321656	0.0866007	0.237742	0.269679	0.0795632	0.254018	0.00131174	0.0120589	0.0135176	0.0186612	0.0292777	0.0934505	0.341964	0.261276	0.0980988	0.130383	Mitochondrion	Mitochondrion	Mitochondrion	Mitochondrion	Mitochondrion	1	Mitochondrion	Mitochondrion	N
P11440	CDK1_MOUSE	Cyclin-dependent kinase 1 OS=Mus musculus GN=Cdk1 PE=1 SV=3 - [CDK1_MOUSE]	12	12	26	21	0.171454	0.118162	0.0823369	0.0512264	0.0568848	0.072222	0.074409	0.128151	0.110378	0.134776	0.166397	0.0709334	0.0837146	0.0762869	0.079632	0.0880463	0.073896	0.0721608	0.140222	0.148712	unknown	unknown	unknown	unknown	60S Ribosome	0.422509	unclassified	unclassified	N									Putative
Q6PGB6-2	NAA50_MOUSE	Isoform 2 of N-alpha-acetyltransferase 50 OS=Mus musculus GN=Naa50 - [NAA50_MOUSE]	12	11	26	23	0.19821	0.0546068	0.0524657	0.0277168	0.0450674	0.0544312	0.0647991	0.160532	0.0875593	0.254612	0.135445	0.0494683	0.0541809	0.0473929	0.0603828	0.0544384	0.071265	0.0644695	0.0669101	0.396047	unknown	Phenotype 10	unknown	unknown	40S Ribosome	0.485067	unclassified	unclassified	Y
P26369	U2AF2_MOUSE	Splicing factor U2AF 65 kDa subunit OS=Mus musculus GN=U2af2 PE=1 SV=3 - [U2AF2_MOUSE]	12	9	25	27	0.198703	0.0139771	0.0261548	0.0092966	0.0201373	0.0306352	0.0499288	0.105124	0.382123	0.163921	0.133853	0.0166803	0.0317506	0.0219028	0.0311369	0.0392268	0.0566164	0.0409621	0.355986	0.271886	unknown	Phenotype 2	unknown	unknown	Nucleus - Non-chromatin	0.943268	Nucleus - Non-chromatin	Nucleus - Non-chromatin	N				Spliceosome
Q61466	SMRD1_MOUSE	SWI/SNF-related matrix-associated actin-dependent regulator of chromatin subfamily D member 1 OS=Mus musculus GN=Smarcd1 PE=1 SV=3 - [SMRD1_MOUSE]	12	12	25	16	0.0956743	0	0.00796381	0	0.00946802	0.028198	0.111026	0.256377	0.245417	0.245876	0.108717	0.00841825	0.0170247	0.0121604	0.0161838	0.0369648	0.0822812	0.127571	0.452768	0.13791	unknown	Phenotype 1	Nucleus - Chromatin	Nucleus - Chromatin	Nucleus - Chromatin	1	Nucleus - Chromatin	Nucleus - Chromatin	N				BAF complex				Prey
O70252	HMOX2_MOUSE	Heme oxygenase 2 OS=Mus musculus GN=Hmox2 PE=2 SV=1 - [HMOX2_MOUSE]	12	13	24	22	0	0.0856192	0.0705445	0.0574702	0.140513	0.221237	0.11637	0.159589	0.00913281	0.139524	0.0029299	0.095696	0.11463	0.148465	0.196331	0.213184	0.127403	0.07203	0.0103877	0.0189429	Endoplasmic reticulum/Golgi apparatus	Endoplasmic reticulum/Golgi apparatus	Endoplasmic reticulum/Golgi apparatus	Endoplasmic reticulum/Golgi apparatus	Endoplasmic reticulum/Golgi apparatus	1	Endoplasmic reticulum/Golgi apparatus	Endoplasmic reticulum/Golgi apparatus	N
P54227	STMN1_MOUSE	Stathmin OS=Mus musculus GN=Stmn1 PE=1 SV=2 - [STMN1_MOUSE]	12	10	24	22	0.446198	0.188755	0.145619	0.0631256	0.0829285	0.0444083	0.0138627	0.00859131	0.0015857	0.00492567	0.411321	0.129531	0.127778	0.109646	0.117182	0.0567358	0.0291498	0.0079763	0.00613432	0.00454627	unknown	Phenotype 5	unknown	unknown	Cytosol	0.862909	Cytosol	Cytosol	N
P70460	VASP_MOUSE	Vasodilator-stimulated phosphoprotein OS=Mus musculus GN=Vasp PE=1 SV=4 - [VASP_MOUSE]	12	11	24	18	0.100817	0.309169	0.192621	0.0924646	0.140111	0.0550464	0.0243005	0.0391464	0.0137681	0.0325553	0.0986344	0.196702	0.138449	0.145243	0.155625	0.0939953	0.0605759	0.0213389	0.0577705	0.031667	unknown	unknown	unknown	unknown	Actin cytoskeleton	0.697583	Actin cytoskeleton	Actin cytoskeleton	N
Q6ZQL4	WDR43_MOUSE	WD repeat-containing protein 43 OS=Mus musculus GN=Wdr43 PE=1 SV=2 - [WDR43_MOUSE]	12	18	24	31	0.121994	0.0069407	0.0131664	0	0.0071955	0.0181999	0.0636422	0.203119	0.348013	0.217729	0.0782675	0.0126364	0.0206377	0.0289778	0.0326434	0.0389198	0.0492034	0.0615912	0.367795	0.309328	unknown	Phenotype 2	Nucleus - Non-chromatin	Nucleus - Non-chromatin	Nucleus - Non-chromatin	1	Nucleus - Non-chromatin	Nucleus - Non-chromatin	N
Q9CQA3	DHSB_MOUSE	Succinate dehydrogenase [ubiquinone] iron-sulfur subunit, mitochondrial OS=Mus musculus GN=Sdhb PE=1 SV=1 - [DHSB_MOUSE]	12	10	24	28	0	0.0170525	0.0194234	0.0146279	0.0303221	0.0949604	0.285455	0.242031	0.0580689	0.238059	0.00148042	0.0133743	0.0159875	0.0234285	0.0303036	0.0984217	0.355954	0.262453	0.0681347	0.130462	Mitochondrion	Mitochondrion	Mitochondrion	Mitochondrion	Mitochondrion	1	Mitochondrion	Mitochondrion	N
P45376	ALDR_MOUSE	Aldose reductase OS=Mus musculus GN=Akr1b1 PE=1 SV=3 - [ALDR_MOUSE]	12	12	23	21	0.572085	0.111814	0.113058	0.0500529	0.0671148	0.0359328	0.0117276	0.0144832	0.00895888	0.0147722	0.51661	0.0770271	0.121868	0.0855328	0.0811692	0.0480662	0.0229965	0.0126262	0.0156187	0.0184849	unknown	Phenotype 5	unknown	unknown	Cytosol	0.821581	unclassified	Cytosol	N
P49312	ROA1_MOUSE	Heterogeneous nuclear ribonucleoprotein A1 OS=Mus musculus GN=Hnrnpa1 PE=1 SV=2 - [ROA1_MOUSE]	12	13	23	29	0.150815	0.00672846	0.0173322	0.00292195	0.012147	0.0218784	0.0434061	0.0736397	0.543114	0.128017	0.0893679	0.0151805	0.0206988	0.0125735	0.0222763	0.0274944	0.0452109	0.0292281	0.487686	0.250284	unknown	unknown	unknown	unknown	Nucleus - Non-chromatin	0.819591	unclassified	Nucleus - Non-chromatin	N
Q6IRU2	TPM4_MOUSE	Tropomyosin alpha-4 chain OS=Mus musculus GN=Tpm4 PE=2 SV=3 - [TPM4_MOUSE]	12	9	23	17	0.164277	0.230643	0.154314	0.100391	0.160906	0.109349	0.0316532	0.0253849	0.011806	0.0112755	0.148239	0.174707	0.1432	0.145572	0.175356	0.131854	0.0515391	0.0144145	0.00959827	0.00551982	unknown	Phenotype 9	Actin cytoskeleton	Actin cytoskeleton	Actin cytoskeleton	1	Actin cytoskeleton	Actin cytoskeleton	N		Tropomyosin
P97930	KTHY_MOUSE	Thymidylate kinase OS=Mus musculus GN=Dtymk PE=2 SV=2 - [KTHY_MOUSE]	12	12	22	24	0.271162	0.059802	0.0557258	0.0377921	0.0474604	0.0631989	0.112681	0.17609	0.0178294	0.158259	0.235165	0.0465365	0.0616449	0.0491641	0.0591983	0.080266	0.190993	0.164515	0.0231769	0.0893411	unknown	unknown	unknown	unknown	Mitochondrion	0.262186	unclassified	unclassified	N
Q61733	RT31_MOUSE	28S ribosomal protein S31, mitochondrial OS=Mus musculus GN=Mrps31 PE=2 SV=1 - [RT31_MOUSE]	12	14	22	20	0	0.0126075	0.0112937	0.0116588	0.0254331	0.0849043	0.244136	0.291601	0.0510372	0.267328	0.00415757	0.012234	0.0126799	0.0182671	0.0278192	0.0895769	0.358835	0.274175	0.0586495	0.143606	unknown	Mitochondrion	unknown	Mitochondrion	Mitochondrion	1	Mitochondrion	Mitochondrion	N
Q61792	LASP1_MOUSE	LIM and SH3 domain protein 1 OS=Mus musculus GN=Lasp1 PE=1 SV=1 - [LASP1_MOUSE]	12	13	22	22	0.174761	0.19116	0.130937	0.0812289	0.140658	0.0713309	0.0328461	0.0694992	0.0307609	0.0768182	0.163468	0.13593	0.114793	0.115648	0.114281	0.0958292	0.073144	0.03371	0.0717919	0.0814058	unknown	unknown	unknown	unknown	Actin cytoskeleton	0.223735	unclassified	unclassified	N
Q8BJM7	TYW1_MOUSE	tRNA wybutosine-synthesizing protein 1 homolog OS=Mus musculus GN=Tyw1 PE=1 SV=1 - [TYW1_MOUSE]	12	16	22	27	0	0.0662349	0.0777838	0.0521129	0.139941	0.259231	0.142299	0.149215	0.0023749	0.110808	0	0.0747996	0.103813	0.163606	0.179264	0.247168	0.119001	0.0868213	0.00943157	0.0160958	unknown	Endoplasmic reticulum/Golgi apparatus	unknown	unknown	Endoplasmic reticulum/Golgi apparatus	0.933145	Endoplasmic reticulum/Golgi apparatus	Endoplasmic reticulum/Golgi apparatus	Y
Q8JZK9	HMCS1_MOUSE	Hydroxymethylglutaryl-CoA synthase, cytoplasmic OS=Mus musculus GN=Hmgcs1 PE=1 SV=1 - [HMCS1_MOUSE]	12	11	22	18	0.594782	0.112855	0.102945	0.0443362	0.0523908	0.0376512	0.0170738	0.0126596	0.0131124	0.0121941	0.526588	0.0880521	0.110343	0.0742409	0.0783247	0.0467946	0.0241885	0.0143728	0.0165437	0.0205519	unknown	Phenotype 5	unknown	unknown	Cytosol	0.539527	unclassified	unclassified	N
Q99LP6	GRPE1_MOUSE	GrpE protein homolog 1, mitochondrial OS=Mus musculus GN=Grpel1 PE=1 SV=1 - [GRPE1_MOUSE]	12	12	22	28	0.00149703	0.0130634	0.0187878	0.0139184	0.032072	0.0929303	0.256577	0.283643	0.0160667	0.271444	0.00308764	0.0120926	0.0132825	0.0198754	0.0315481	0.108272	0.384212	0.269357	0.0179375	0.140335	Mitochondrion	Mitochondrion	Mitochondrion	Mitochondrion	Mitochondrion	1	Mitochondrion	Mitochondrion	N
Q9CYZ2	TPD54_MOUSE	Tumor protein D54 OS=Mus musculus GN=Tpd52l2 PE=1 SV=1 - [TPD54_MOUSE]	12	9	22	11	0.155168	0.104709	0.0922796	0.0779444	0.196008	0.107572	0.0579439	0.1087	0.00895935	0.0907156	0.168403	0.0998257	0.102462	0.120034	0.186621	0.12123	0.0915856	0.0502469	0.0184879	0.0411047	unknown	unknown	unknown	unknown	Endoplasmic reticulum/Golgi apparatus	0.240624	unclassified	unclassified	N
Q9DC69	NDUA9_MOUSE	NADH dehydrogenase [ubiquinone] 1 alpha subcomplex subunit 9, mitochondrial OS=Mus musculus GN=Ndufa9 PE=1 SV=2 - [NDUA9_MOUSE]	12	9	22	13	0.000321796	0.0109759	0.0123482	0.0108281	0.0318516	0.0833549	0.184572	0.316501	0.0841542	0.265091	0.00514595	0.0156907	0.0163615	0.0196785	0.0334032	0.0779586	0.38627	0.207031	0.107662	0.130798	Mitochondrion	Mitochondrion	Mitochondrion	Mitochondrion	Mitochondrion	1	Mitochondrion	Mitochondrion	N				NADH dehydrogenase
A2AQ25	SKT_MOUSE	Sickle tail protein OS=Mus musculus GN=Skt PE=1 SV=1 - [SKT_MOUSE]|Isoform 2 of Sickle tail protein OS=Mus musculus GN=Skt - [SKT_MOUSE]	12	18	21	21	0.0495198	0.192287	0.132998	0.0660472	0.108685	0.160211	0.125579	0.0615832	0.0484424	0.054647	0.0518786	0.102963	0.099896	0.093758	0.106914	0.179509	0.154502	0.0647938	0.0691018	0.0766839	unknown	unknown	unknown	unknown	Endoplasmic reticulum/Golgi apparatus	0.242734	unclassified	unclassified	Y							Prey
P68510	1433F_MOUSE	14-3-3 protein eta OS=Mus musculus GN=Ywhah PE=1 SV=2 - [1433F_MOUSE]	12	11	21	36	0.255982	0.224653	0.160156	0.0965607	0.141222	0.065652	0.0212552	0.0122553	0.012677	0.00958684	0.233019	0.177231	0.156898	0.136672	0.133305	0.0909119	0.0368692	0.0115594	0.0153563	0.0081785	unknown	unknown	unknown	unknown	Actin cytoskeleton	0.495161	Actin cytoskeleton	unclassified	N
Q62188	DPYL3_MOUSE	Dihydropyrimidinase-related protein 3 OS=Mus musculus GN=Dpysl3 PE=1 SV=1 - [DPYL3_MOUSE]	12	11	21	18	0.112666	0.0751983	0.0603967	0.0362615	0.04507	0.0357023	0.0659399	0.274149	0.0385018	0.256115	0.140594	0.0809013	0.0900721	0.0866599	0.0814985	0.0784319	0.0864022	0.154401	0.069674	0.131365	unknown	60S Ribosome	unknown	unknown	60S Ribosome	0.195393	unclassified	unclassified	N
Q922E6	FAKD2_MOUSE	FAST kinase domain-containing protein 2 OS=Mus musculus GN=Fastkd2 PE=2 SV=2 - [FAKD2_MOUSE]	12	14	21	24	0	0.0101849	0.0123104	0	0.0343681	0.104076	0.307546	0.254408	0.0348851	0.242222	0.00348828	0.0151521	0.0148605	0.0199405	0.0326001	0.110813	0.373469	0.240832	0.0503324	0.138512	unknown	Mitochondrion	unknown	Mitochondrion	Mitochondrion	1	Mitochondrion	Mitochondrion	N
Q9CZR8	EFTS_MOUSE	Elongation factor Ts, mitochondrial OS=Mus musculus GN=Tsfm PE=2 SV=1 - [EFTS_MOUSE]	12	13	21	18	0	0.012663	0.012839	0.00991044	0.0282783	0.080325	0.216807	0.335944	0.0243894	0.278844	0.00416822	0.0130982	0.0151285	0.0223141	0.032654	0.0925444	0.391672	0.250902	0.0324475	0.14507	Mitochondrion	Mitochondrion	Mitochondrion	Mitochondrion	Mitochondrion	1	Mitochondrion	Mitochondrion	N
Q9DBH5	LMAN2_MOUSE	Vesicular integral-membrane protein VIP36 OS=Mus musculus GN=Lman2 PE=2 SV=2 - [LMAN2_MOUSE]	12	12	21	19	0	0.052047	0.0719186	0.0575228	0.186647	0.197948	0.0905141	0.180288	0.0104574	0.152657	0.00235463	0.0569254	0.0836945	0.117779	0.232241	0.238329	0.146142	0.0866372	0.0140648	0.0218317	unknown	Endoplasmic reticulum/Golgi apparatus	unknown	unknown	Endoplasmic reticulum/Golgi apparatus	0.919448	Endoplasmic reticulum/Golgi apparatus	Endoplasmic reticulum/Golgi apparatus	N
Q8CHY6	P66A_MOUSE	Transcriptional repressor p66 alpha OS=Mus musculus GN=Gatad2a PE=1 SV=2 - [P66A_MOUSE]	12	11	20	15	0.0365166	0.0109605	0.00732593	0.00350778	0.010574	0.0341985	0.111644	0.286623	0.24357	0.25508	0.0482422	0.00929363	0.0116939	0.00949658	0.0188649	0.0357762	0.118525	0.16402	0.493632	0.0904559	unknown	unknown	unknown	unknown	Nucleus - Chromatin	0.911163	Nucleus - Chromatin	Nucleus - Chromatin	N				NuRD complex		Prey	Prey
P28658	ATX10_MOUSE	Ataxin-10 OS=Mus musculus GN=Atxn10 PE=1 SV=2 - [ATX10_MOUSE]	12	14	19	22	0.458239	0.091031	0.0924317	0.0500181	0.0805923	0.0529451	0.0307358	0.0647894	0.0219336	0.0572837	0.337391	0.101789	0.111633	0.0857759	0.107305	0.0725506	0.0473467	0.0340933	0.0310232	0.071093	unknown	unknown	unknown	unknown	Cytosol	0.408561	unclassified	unclassified	N									High Confidence
P50518	VATE1_MOUSE	V-type proton ATPase subunit E 1 OS=Mus musculus GN=Atp6v1e1 PE=1 SV=2 - [VATE1_MOUSE]	12	10	19	17	0.151565	0.0980523	0.12973	0.110704	0.243574	0.115152	0.042586	0.049525	0.0146631	0.0444479	0.117409	0.114758	0.12729	0.152932	0.235526	0.11626	0.0604093	0.0239808	0.0279281	0.0235076	unknown	unknown	unknown	unknown	Endosome	0.273898	unclassified	unclassified	N
P57784	RU2A_MOUSE	U2 small nuclear ribonucleoprotein A' OS=Mus musculus GN=Snrpa1 PE=1 SV=2 - [RU2A_MOUSE]	12	13	19	19	0.230875	0.0101083	0.0229408	0.0059743	0.0259633	0.0299595	0.0435177	0.090597	0.322905	0.217159	0.169723	0.0197012	0.0291429	0.0250401	0.0306167	0.0329965	0.0406699	0.0274042	0.243164	0.381541	unknown	Phenotype 2	unknown	unknown	Nucleus - Non-chromatin	0.869073	Nucleus - Non-chromatin	Nucleus - Non-chromatin	N				Small nuclear ribonucleic particles (snRNP)
P97384	ANX11_MOUSE	Annexin A11 OS=Mus musculus GN=Anxa11 PE=1 SV=2 - [ANX11_MOUSE]	12	10	19	17	0.286171	0.146529	0.155931	0.0850939	0.137652	0.0754574	0.031531	0.0389691	0.0076864	0.0349787	0.300262	0.124057	0.118972	0.11112	0.143956	0.0734528	0.0542109	0.0259426	0.0166567	0.0313687	unknown	unknown	unknown	unknown	Cytosol	0.498655	unclassified	unclassified	N
Q61024	glutamine-hydrolyzing	Asparagine synthetase [glutamine-hydrolyzing] OS=Mus musculus GN=Asns PE=2 SV=3 - [ASNS_MOUSE]	12	15	19	27	0.492214	0.141347	0.142333	0.06061	0.0688235	0.0435689	0.0161548	0.0104944	0.0110396	0.013415	0.438277	0.0964349	0.112519	0.096374	0.104661	0.0618367	0.0347578	0.0151424	0.0150375	0.0249595	unknown	Phenotype 5	unknown	unknown	Cytosol	0.904614	Cytosol	Cytosol	Y
Q8BH57	WDR48_MOUSE	WD repeat-containing protein 48 OS=Mus musculus GN=Wdr48 PE=1 SV=1 - [WDR48_MOUSE]	12	18	19	27	0.0586305	0.232859	0.129504	0.0977331	0.113227	0.112635	0.0661326	0.0649095	0.0432518	0.0811187	0.0560184	0.155415	0.147495	0.152493	0.156396	0.142409	0.0664569	0.0401554	0.0492655	0.0338956	unknown	unknown	unknown	unknown	Actin cytoskeleton	0.382986	unclassified	unclassified	N
Q8R2Q4-3	RRF2M_MOUSE	Isoform 3 of Ribosome-releasing factor 2, mitochondrial OS=Mus musculus GN=Gfm2 - [RRF2M_MOUSE]	12	16	19	22	0.00299524	0.0181416	0.0177906	0.0156183	0.0307803	0.0903011	0.29503	0.271427	0.0166651	0.241251	0.00398554	0.015265	0.0160755	0.0193621	0.0323834	0.0911009	0.395976	0.257643	0.0182308	0.149978	unknown	Mitochondrion	unknown	Mitochondrion	Mitochondrion	1	Mitochondrion	Mitochondrion	N
Q8VCN5	CGL_MOUSE	Cystathionine gamma-lyase OS=Mus musculus GN=Cth PE=1 SV=1 - [CGL_MOUSE]	12	11	19	15	0.434283	0.142154	0.131891	0.0571005	0.0811723	0.0465306	0.0217975	0.0350954	0.0107272	0.0392487	0.45961	0.0960689	0.111821	0.081642	0.091758	0.0640459	0.0298074	0.0159931	0.0113906	0.0378634	unknown	Phenotype 5	unknown	unknown	Cytosol	0.87536	Cytosol	Cytosol	N
Q9DBG5	PLIN3_MOUSE	Perilipin-3 OS=Mus musculus GN=Plin3 PE=1 SV=1 - [PLIN3_MOUSE]	12	14	19	22	0.460561	0.109859	0.0993547	0.0499106	0.07851	0.0542633	0.0267156	0.0562718	0.0170141	0.04754	0.434607	0.0911947	0.119835	0.0956937	0.0905706	0.0623128	0.0418357	0.0224458	0.0193141	0.0221905	unknown	unknown	unknown	unknown	Cytosol	0.780013	unclassified	Cytosol	N
O35604	NPC1_MOUSE	Niemann-Pick C1 protein OS=Mus musculus GN=Npc1 PE=1 SV=2 - [NPC1_MOUSE]	12	11	18	14	0	0.0988724	0.189007	0.15476	0.350367	0.123707	0.0423175	0.0232907	0	0.0176786	0.00127917	0.10228	0.148659	0.199841	0.301028	0.141519	0.073779	0.0220134	0.00452743	0.00507476	unknown	unknown	unknown	unknown	Lysosome	0.794013	Lysosome	Lysosome	N
O35887	CALU_MOUSE	Calumenin OS=Mus musculus GN=Calu PE=1 SV=1 - [CALU_MOUSE]	12	11	18	28	0.0254093	0.0671883	0.0601242	0.0552447	0.108678	0.314746	0.168202	0.105716	0.00585703	0.0888344	0.0163199	0.0456242	0.0892358	0.125266	0.179555	0.285392	0.14865	0.0870044	0.00688528	0.0160677	Endoplasmic reticulum/Golgi apparatus	Endoplasmic reticulum/Golgi apparatus	Endoplasmic reticulum/Golgi apparatus	Endoplasmic reticulum/Golgi apparatus	Endoplasmic reticulum/Golgi apparatus	1	Endoplasmic reticulum/Golgi apparatus	Endoplasmic reticulum/Golgi apparatus	N
P27641	XRCC5_MOUSE	X-ray repair cross-complementing protein 5 OS=Mus musculus GN=Xrcc5 PE=2 SV=4 - [XRCC5_MOUSE]	12	12	18	17	0.317441	0.0163325	0.0244902	0	0.0125192	0.0321982	0.111959	0.209356	0.0624213	0.213282	0.388102	0.0316463	0.0502769	0.0371371	0.0405425	0.0553984	0.0888743	0.12501	0.0880664	0.0949463	unknown	unknown	unknown	unknown	Mitochondrion	0.176698	unclassified	unclassified	N								Prey
P48193	41_MOUSE	Protein 4.1 OS=Mus musculus GN=Epb41 PE=1 SV=2 - [41_MOUSE]	12	14	18	25	0.0139278	0.282113	0.169584	0.0996507	0.151906	0.135368	0.0642537	0.0302692	0.025895	0.0270322	0.0102596	0.179462	0.14642	0.148266	0.147046	0.206381	0.0949862	0.0346151	0.0223795	0.0101845	unknown	Plasma membrane	unknown	unknown	Plasma membrane	0.823955	Plasma membrane	Plasma membrane	N
Q3V1H1	CKAP2_MOUSE	Cytoskeleton-associated protein 2 OS=Mus musculus GN=Ckap2 PE=2 SV=1 - [CKAP2_MOUSE]	12	6	18	8	0.0343758	0.0330159	0.036559	0.0111419	0.0235086	0.0421313	0.107061	0.309684	0.142802	0.25972	0.0398007	0.0392342	0.0334435	0.0364716	0.0422349	0.0736993	0.102343	0.200074	0.30584	0.126859	unknown	unknown	unknown	unknown	Nucleus - Chromatin	0.765286	unclassified	Nucleus - Chromatin	N
Q6PA06	ATLA2_MOUSE	Atlastin-2 OS=Mus musculus GN=Atl2 PE=1 SV=1 - [ATLA2_MOUSE]	12	13	18	21	0.0111263	0.0600392	0.0831196	0.0582967	0.177191	0.250958	0.121226	0.13559	0	0.102453	0.014095	0.0494436	0.0909799	0.136253	0.219961	0.234857	0.148903	0.0676728	0.0107685	0.0270658	Endoplasmic reticulum/Golgi apparatus	Endoplasmic reticulum/Golgi apparatus	Endoplasmic reticulum/Golgi apparatus	Endoplasmic reticulum/Golgi apparatus	Endoplasmic reticulum/Golgi apparatus	1	Endoplasmic reticulum/Golgi apparatus	Endoplasmic reticulum/Golgi apparatus	N
Q6PDM2	SRSF1_MOUSE	Serine/arginine-rich splicing factor 1 OS=Mus musculus GN=Srsf1 PE=1 SV=3 - [SRSF1_MOUSE]	12	11	18	20	0.370489	0.0159837	0.0379673	0.00544238	0.0129648	0.0129638	0.0253068	0.0277693	0.452164	0.0389491	0.271717	0.0205379	0.0396371	0.0142542	0.0211154	0.0201286	0.0346943	0.017618	0.481869	0.0784283	unknown	unknown	unknown	unknown	Nucleus - Non-chromatin	0.611945	unclassified	Nucleus - Non-chromatin	N				Spliceosome
Q80X41-5	VRK1_MOUSE	Isoform 5 of Serine/threonine-protein kinase VRK1 OS=Mus musculus GN=Vrk1 - [VRK1_MOUSE]	12	12	18	14	0.104843	0.0261303	0.0267827	0.0145422	0.029527	0.0582629	0.131469	0.217897	0.167979	0.222567	0.123574	0.0259692	0.0352324	0.0357936	0.0340517	0.0693738	0.0932977	0.117789	0.298043	0.166876	unknown	unknown	unknown	unknown	Nucleus - Chromatin	0.613066	unclassified	Nucleus - Chromatin	N
Q8BFY9-2	TNPO1_MOUSE	Isoform 2 of Transportin-1 OS=Mus musculus GN=Tnpo1 - [TNPO1_MOUSE]	12	9	18	17	0.59854	0.0555021	0.0739625	0.0259097	0.0313128	0.0313775	0.0254504	0.0386332	0.0737973	0.0455143	0.493112	0.0527622	0.0972586	0.0580635	0.0570874	0.0545568	0.0417907	0.0268002	0.0708614	0.0477076	unknown	unknown	unknown	unknown	Proteasome	0.71254	Proteasome	unclassified	N
Q8BG05	ROA3_MOUSE	Heterogeneous nuclear ribonucleoprotein A3 OS=Mus musculus GN=Hnrnpa3 PE=1 SV=1 - [ROA3_MOUSE]	12	15	18	26	0.151062	0.0117063	0.0178966	0.00134007	0.0129378	0.0123431	0.0334601	0.076376	0.548986	0.133892	0.070645	0.0284469	0.025691	0.0210603	0.0299678	0.0272714	0.0434379	0.0271426	0.46912	0.257217	unknown	unknown	unknown	unknown	Nucleus - Non-chromatin	0.824625	unclassified	Nucleus - Non-chromatin	N
Q8BK64	AHSA1_MOUSE	Activator of 90 kDa heat shock protein ATPase homolog 1 OS=Mus musculus GN=Ahsa1 PE=2 SV=2 - [AHSA1_MOUSE]	12	15	18	21	0.515263	0.128688	0.1109	0.0533879	0.0626903	0.0381805	0.0206954	0.0307191	0.00872693	0.0307498	0.420426	0.118641	0.121687	0.0856111	0.109143	0.0509462	0.035983	0.016444	0.0150276	0.0260908	unknown	Phenotype 5	unknown	unknown	Cytosol	0.824947	Cytosol	Cytosol	N
Q8R2N2	CIR1A_MOUSE	Cirhin OS=Mus musculus GN=Cirh1a PE=2 SV=3 - [CIR1A_MOUSE]	12	12	18	21	0.127047	0.0110964	0.0218399	0.00149761	0.0156661	0.0224154	0.0398475	0.21153	0.305742	0.243318	0.0730344	0.0133599	0.0200537	0.0250208	0.0349328	0.0353663	0.0507163	0.0481001	0.384079	0.315337	unknown	Phenotype 2	Nucleus - Non-chromatin	Nucleus - Non-chromatin	Nucleus - Non-chromatin	1	Nucleus - Non-chromatin	Nucleus - Non-chromatin	N
Q922U1	PRPF3_MOUSE	U4/U6 small nuclear ribonucleoprotein Prp3 OS=Mus musculus GN=Prpf3 PE=1 SV=1 - [PRPF3_MOUSE]	12	13	18	17	0.340111	0.0175091	0.035053	0.0105519	0.0256415	0.0399083	0.0478452	0.0766826	0.267775	0.138923	0.249277	0.0194382	0.0397822	0.0292288	0.0299158	0.0489683	0.0393449	0.0396019	0.235506	0.268937	unknown	unknown	unknown	unknown	Nucleus - Non-chromatin	0.798418	unclassified	Nucleus - Non-chromatin	N				Small nuclear ribonucleic particles (snRNP)
Q9EQ20	acylating	Methylmalonate-semialdehyde dehydrogenase [acylating], mitochondrial OS=Mus musculus GN=Aldh6a1 PE=1 SV=1 - [MMSA_MOUSE]	12	12	18	17	0.00367191	0.0115412	0.018249	0.0109631	0.0411204	0.0818999	0.182051	0.342154	0.0112183	0.297132	0.00456033	0.0128025	0.0141269	0.0210243	0.0323274	0.102291	0.364811	0.283819	0.0235748	0.140661	Mitochondrion	Mitochondrion	Mitochondrion	Mitochondrion	Mitochondrion	1	Mitochondrion	Mitochondrion	N
P29758	OAT_MOUSE	Ornithine aminotransferase, mitochondrial OS=Mus musculus GN=Oat PE=1 SV=1 - [OAT_MOUSE]	12	8	17	13	0	0.0136371	0.0167473	0.0155199	0.033523	0.0897379	0.223176	0.313526	0.0111316	0.283001	0.00153185	0.0134212	0.0152878	0.0222082	0.0331345	0.105136	0.352546	0.312223	0.010701	0.13381	Mitochondrion	Mitochondrion	Mitochondrion	Mitochondrion	Mitochondrion	1	Mitochondrion	Mitochondrion	N
P70122	SBDS_MOUSE	Ribosome maturation protein SBDS OS=Mus musculus GN=Sbds PE=1 SV=4 - [SBDS_MOUSE]	12	6	17	8	0.202318	0.060407	0.057051	0.0328168	0.0506077	0.0795459	0.0914742	0.168256	0.0691703	0.188354	0.181573	0.0741835	0.0682019	0.0535527	0.0954318	0.0805785	0.103344	0.0677124	0.0758879	0.199534	unknown	unknown	unknown	unknown	60S Ribosome	0.65545	60S Ribosome	60S Ribosome	N
P70279	SURF6_MOUSE	Surfeit locus protein 6 OS=Mus musculus GN=Surf6 PE=2 SV=1 - [SURF6_MOUSE]	12	12	17	17	0.207359	0.0105625	0.0295386	0.00695021	0.0181121	0.0250666	0.0400604	0.128593	0.341342	0.192415	0.135824	0.0192396	0.0248069	0.0196325	0.0373727	0.0359569	0.0392857	0.0326234	0.322861	0.332397	unknown	Phenotype 2	unknown	unknown	Nucleus - Non-chromatin	0.934138	Nucleus - Non-chromatin	Nucleus - Non-chromatin	N
Q6PAC3	DCA13_MOUSE	DDB1- and CUL4-associated factor 13 OS=Mus musculus GN=Dcaf13 PE=2 SV=2 - [DCA13_MOUSE]	12	12	17	19	0.139235	0.0232652	0.0306281	0.00623156	0.0158667	0.0276272	0.0452217	0.197982	0.310043	0.2039	0.0842025	0.0132622	0.0243434	0.0260546	0.0317158	0.0433712	0.049159	0.054879	0.366756	0.306256	unknown	Phenotype 2	Nucleus - Non-chromatin	Nucleus - Non-chromatin	Nucleus - Non-chromatin	1	Nucleus - Non-chromatin	Nucleus - Non-chromatin	N
Q8BP48	AMPM1_MOUSE	Methionine aminopeptidase 1 OS=Mus musculus GN=Metap1 PE=2 SV=1 - [AMPM1_MOUSE]	12	10	17	13	0.173359	0.0590622	0.0514461	0.0155285	0.0370229	0.0365543	0.0551924	0.206204	0.12506	0.240571	0.148948	0.0523776	0.0625919	0.0533698	0.0645296	0.0586672	0.0805434	0.0801579	0.10993	0.288884	unknown	unknown	unknown	unknown	60S Ribosome	0.431623	60S Ribosome	unclassified	Y
Q8C570	RAE1L_MOUSE	mRNA export factor OS=Mus musculus GN=Rae1 PE=1 SV=1 - [RAE1L_MOUSE]	12	9	17	14	0.100848	0.0466848	0.0361506	0.0125369	0.0367337	0.0419405	0.0624326	0.192674	0.230529	0.239469	0.0815823	0.0391344	0.043361	0.0512617	0.0563056	0.0618069	0.0751719	0.0632521	0.270587	0.257537	unknown	unknown	unknown	unknown	Nucleus - Non-chromatin	0.593265	unclassified	unclassified	N
Q8VCB1	NDC1_MOUSE	Nucleoporin NDC1 OS=Mus musculus GN=Tmem48 PE=2 SV=1 - [NDC1_MOUSE]	12	10	17	14	0	0.0273626	0.0452533	0.021869	0.11067	0.132023	0.0913522	0.263703	0.0604844	0.247282	0.00251159	0.0297508	0.0626771	0.117709	0.174649	0.202233	0.16077	0.138055	0.0819395	0.0297044	unknown	unknown	unknown	unknown	Endoplasmic reticulum/Golgi apparatus	0.613364	unclassified	unclassified	N
Q9CYH6	RRS1_MOUSE	Ribosome biogenesis regulatory protein homolog OS=Mus musculus GN=Rrs1 PE=2 SV=1 - [RRS1_MOUSE]	12	9	17	15	0.222933	0.0093844	0.0217139	0.00510361	0.0189237	0.0264657	0.0398105	0.124377	0.354976	0.176312	0.150365	0.0185095	0.0292437	0.0292481	0.039027	0.0412258	0.0458034	0.0270115	0.321393	0.298173	unknown	Phenotype 2	Nucleus - Non-chromatin	Nucleus - Non-chromatin	Nucleus - Non-chromatin	1	Nucleus - Non-chromatin	Nucleus - Non-chromatin	N
Q9DC61	MPPA_MOUSE	Mitochondrial-processing peptidase subunit alpha OS=Mus musculus GN=Pmpca PE=1 SV=1 - [MPPA_MOUSE]	12	13	17	19	0.00208366	0.0133761	0.0163945	0.0112664	0.031367	0.0813246	0.200986	0.336449	0.0178733	0.28888	0.00430805	0.0117328	0.0157198	0.0200545	0.0308849	0.103774	0.399365	0.258476	0.0234993	0.132185	Mitochondrion	Mitochondrion	Mitochondrion	Mitochondrion	Mitochondrion	1	Mitochondrion	Mitochondrion	N
Q9JK30	ORC3_MOUSE	Origin recognition complex subunit 3 OS=Mus musculus GN=Orc3 PE=1 SV=1 - [ORC3_MOUSE]	12	12	17	14	0.0184502	0	0.00494733	0.00329319	0.00578194	0.0214686	0.0788354	0.336704	0.22048	0.31004	0.0257385	0.0069938	0.0107438	0.0116785	0.0187831	0.0451593	0.121333	0.24955	0.399918	0.110102	unknown	Phenotype 1	Nucleus - Chromatin	Nucleus - Chromatin	Nucleus - Chromatin	1	Nucleus - Chromatin	Nucleus - Chromatin	N				Origin recognition complex (ORC)
P16330	CN37_MOUSE	2',3'-cyclic-nucleotide 3'-phosphodiesterase OS=Mus musculus GN=Cnp PE=1 SV=3 - [CN37_MOUSE]	12	10	16	10	0.00560522	0.308118	0.21572	0.114044	0.15415	0.0847392	0.0480505	0.0400147	0.00569858	0.0238604	0.00602833	0.207414	0.1243	0.164773	0.21233	0.114275	0.0864277	0.0299055	0.0273436	0.0272017	unknown	unknown	unknown	unknown	Plasma membrane	0.839199	Plasma membrane	Plasma membrane	N
P54754	EPHB3_MOUSE	Ephrin type-B receptor 3 OS=Mus musculus GN=Ephb3 PE=1 SV=2 - [EPHB3_MOUSE]	12	14	16	20	0.00838324	0.311042	0.195253	0.130179	0.154603	0.102842	0.040961	0.0267338	0.00348748	0.0265152	0.00785125	0.217264	0.141753	0.177131	0.197749	0.13717	0.0827419	0.0245998	0.00773046	0.00600923	unknown	Plasma membrane	unknown	unknown	Plasma membrane	0.903744	Plasma membrane	Plasma membrane	N
Q3UJD6-2	UBP19_MOUSE	Isoform 2 of Ubiquitin carboxyl-terminal hydrolase 19 OS=Mus musculus GN=Usp19 - [UBP19_MOUSE]	12	9	16	12	0.225763	0.0745834	0.0831619	0.0344851	0.0851384	0.0939457	0.0745392	0.156411	0.0321817	0.139791	0.208672	0.0737629	0.102782	0.095698	0.0999649	0.136139	0.0943275	0.0699961	0.0533334	0.065324	unknown	unknown	unknown	unknown	Endoplasmic reticulum/Golgi apparatus	0.199146	unclassified	unclassified	N
Q60770	STXB3_MOUSE	Syntaxin-binding protein 3 OS=Mus musculus GN=Stxbp3 PE=1 SV=1 - [STXB3_MOUSE]	12	14	16	23	0.00599318	0.254029	0.18324	0.118868	0.167702	0.127513	0.0600248	0.0417615	0.0106017	0.0302674	0.0042944	0.210444	0.153887	0.17363	0.179494	0.141516	0.0798284	0.0261845	0.00846811	0.0222534	unknown	unknown	unknown	unknown	Plasma membrane	0.888067	Plasma membrane	Plasma membrane	N
Q61655	DD19A_MOUSE	ATP-dependent RNA helicase DDX19A OS=Mus musculus GN=Ddx19a PE=2 SV=2 - [DD19A_MOUSE]	12	12	16	17	0.243642	0.0946675	0.0734744	0.0411282	0.0429359	0.0578265	0.0620858	0.120239	0.116504	0.147498	0.210275	0.0640737	0.0712134	0.067867	0.0695734	0.0550281	0.0602707	0.0611346	0.172146	0.168419	unknown	unknown	unknown	unknown	60S Ribosome	0.307035	unclassified	unclassified	N
Q62165	DAG1_MOUSE	Dystroglycan OS=Mus musculus GN=Dag1 PE=1 SV=4 - [DAG1_MOUSE]	12	9	16	15	0.0246902	0.278327	0.161712	0.125027	0.145732	0.110598	0.0616599	0.0521629	0.0103061	0.0297853	0.0193964	0.188673	0.125902	0.165355	0.203026	0.172442	0.0819642	0.0249049	0.00989177	0.00844491	Plasma membrane	Plasma membrane	Plasma membrane	Plasma membrane	Plasma membrane	1	Plasma membrane	Plasma membrane	N
Q9JMH6-2	TRXR1_MOUSE	Isoform 2 of Thioredoxin reductase 1, cytoplasmic OS=Mus musculus GN=Txnrd1 - [TRXR1_MOUSE]	12	12	16	15	0.494252	0.140327	0.1303	0.0586454	0.0891009	0.0385422	0.0127582	0.0196113	0	0.0164626	0.453901	0.0915104	0.128361	0.106608	0.0929427	0.0526991	0.0284339	0.0142626	0.0123461	0.0189358	unknown	Phenotype 5	unknown	unknown	Cytosol	0.907574	Cytosol	Cytosol	N
Q32NY4	CNNM3_MOUSE	Metal transporter CNNM3 OS=Mus musculus GN=Cnnm3 PE=1 SV=2 - [CNNM3_MOUSE]	12	12	15	16	0	0.178805	0.135937	0.0920927	0.182316	0.160033	0.0821917	0.0921733	0.00684433	0.0696066	0.00322396	0.130247	0.104484	0.132847	0.214035	0.179286	0.16792	0.0402452	0.0141596	0.0135507	unknown	unknown	unknown	unknown	Plasma membrane	0.318448	unclassified	unclassified	N
Q64127-2	TIF1A_MOUSE	Isoform Short of Transcription intermediary factor 1-alpha OS=Mus musculus GN=Trim24 - [TIF1A_MOUSE]	12	13	15	15	0.315668	0.0126345	0.0324831	0	0.013061	0.0319027	0.045263	0.121644	0.314828	0.112516	0.245788	0.0124197	0.0282803	0.017457	0.0189529	0.0305853	0.0406643	0.0473824	0.401709	0.156761	unknown	unknown	unknown	unknown	Nucleus - Non-chromatin	0.822907	unclassified	Nucleus - Non-chromatin	N
Q6P9J9	ANO6_MOUSE	Anoctamin-6 OS=Mus musculus GN=Ano6 PE=1 SV=1 - [ANO6_MOUSE]	12	12	15	18	0.00510263	0.242385	0.161645	0.107722	0.18952	0.13683	0.0551121	0.0579124	0	0.0437692	0	0.160028	0.144573	0.187107	0.161598	0.190509	0.109046	0.0344738	0.00560613	0.00705968	unknown	Plasma membrane	unknown	unknown	Plasma membrane	0.815007	unclassified	Plasma membrane	N
Q8BPU7	ELMO1_MOUSE	Engulfment and cell motility protein 1 OS=Mus musculus GN=Elmo1 PE=1 SV=2 - [ELMO1_MOUSE]	12	8	15	12	0.0578673	0.117687	0.0672496	0.0515622	0.0611689	0.0631108	0.0864153	0.199598	0.0957554	0.199586	0.0501294	0.117486	0.108052	0.116219	0.108215	0.121811	0.0959092	0.0943686	0.103964	0.0838451	unknown	unknown	unknown	unknown	Endoplasmic reticulum/Golgi apparatus	0.216077	unclassified	unclassified	N
Q8BVE3	VATH_MOUSE	V-type proton ATPase subunit H OS=Mus musculus GN=Atp6v1h PE=1 SV=1 - [VATH_MOUSE]	12	13	15	26	0.20292	0.135568	0.15131	0.105086	0.227316	0.0984377	0.0315205	0.0274599	0.00676484	0.0136179	0.145507	0.0875453	0.140298	0.175477	0.214606	0.143307	0.0461101	0.0185882	0.0170183	0.0115422	unknown	unknown	unknown	unknown	Endosome	0.238507	unclassified	unclassified	N									High Confidence
Q8R3C6	RBM19_MOUSE	Probable RNA-binding protein 19 OS=Mus musculus GN=Rbm19 PE=1 SV=1 - [RBM19_MOUSE]	12	15	15	18	0.224811	0	0.0137029	0.00735672	0.0156229	0.0376512	0.0355696	0.141014	0.397433	0.126839	0.15533	0.0231759	0.0318841	0.028754	0.045857	0.0446964	0.048521	0.0380204	0.365796	0.217965	unknown	Phenotype 2	unknown	unknown	Nucleus - Non-chromatin	0.92777	Nucleus - Non-chromatin	Nucleus - Non-chromatin	N
Q920A7	AFG31_MOUSE	AFG3-like protein 1 OS=Mus musculus GN=Afg3l1 PE=2 SV=2 - [AFG31_MOUSE]	12	10	15	13	0	0.0112103	0.0164406	0.0109665	0.0390634	0.0954869	0.151368	0.320634	0.0740263	0.280804	0.00163535	0.00897905	0.0138834	0.0227416	0.0320125	0.0905385	0.383157	0.224869	0.0867489	0.135434	unknown	Mitochondrion	unknown	Mitochondrion	Mitochondrion	1	Mitochondrion	Mitochondrion	N
Q99LM2	CK5P3_MOUSE	CDK5 regulatory subunit-associated protein 3 OS=Mus musculus GN=Cdk5rap3 PE=2 SV=1 - [CK5P3_MOUSE]	12	20	15	24	0.0154973	0.0665517	0.0595146	0.0483547	0.154038	0.214925	0.110425	0.157465	0.0301292	0.143099	0.0123189	0.0778351	0.0890968	0.126581	0.201073	0.212587	0.155558	0.0686979	0.02825	0.0280025	unknown	Endoplasmic reticulum/Golgi apparatus	unknown	unknown	Endoplasmic reticulum/Golgi apparatus	0.948189	Endoplasmic reticulum/Golgi apparatus	Endoplasmic reticulum/Golgi apparatus	Y
P58802	TB10A_MOUSE	TBC1 domain family member 10A OS=Mus musculus GN=Tbc1d10a PE=1 SV=1 - [TB10A_MOUSE]	12	10	14	12	0.0177536	0.338226	0.206772	0.130174	0.157748	0.0837988	0.0202572	0.024767	0.00880921	0.0116949	0.022026	0.236141	0.156435	0.181852	0.184838	0.098873	0.0647189	0.0184877	0.0203177	0.0163104	unknown	Plasma membrane	unknown	unknown	Plasma membrane	0.826693	Plasma membrane	Plasma membrane	Y
Q6NZF1	ZC11A_MOUSE	Zinc finger CCCH domain-containing protein 11A OS=Mus musculus GN=Zc3h11a PE=1 SV=1 - [ZC11A_MOUSE]	12	14	14	16	0.117955	0.00702748	0.0183191	0	0.0101057	0.0291863	0.0970377	0.200052	0.297386	0.22293	0.118293	0.0075803	0.0189409	0.0130384	0.0194965	0.0394123	0.0724723	0.135168	0.383582	0.192017	unknown	unknown	unknown	unknown	Nucleus - Chromatin	0.560774	unclassified	unclassified	Y
Q6PGC1	DHX29_MOUSE	ATP-dependent RNA helicase Dhx29 OS=Mus musculus GN=Dhx29 PE=2 SV=1 - [DHX29_MOUSE]	12	31	14	38	0.247618	0.084343	0.0894651	0.0244775	0.0491934	0.059098	0.0316933	0.0693598	0.0496351	0.295116	0.112835	0.0387714	0.045288	0.0421127	0.0524011	0.0608537	0.0616791	0.0394362	0.0504585	0.496164	unknown	unknown	unknown	unknown	40S Ribosome	0.488102	unclassified	unclassified	N
Q6Y7W8	PERQ2_MOUSE	PERQ amino acid-rich with GYF domain-containing protein 2 OS=Mus musculus GN=Gigyf2 PE=1 SV=2 - [PERQ2_MOUSE]	12	22	14	30	0.194485	0.0703589	0.0925601	0.0397269	0.0665624	0.0776802	0.0735355	0.0967951	0.0726354	0.215661	0.0859323	0.0402812	0.046241	0.0456029	0.0560304	0.0794559	0.0706917	0.0491146	0.0608042	0.465846	unknown	unknown	unknown	unknown	40S Ribosome	0.449443	unclassified	unclassified	Y
Q8BJY1	PSMD5_MOUSE	26S proteasome non-ATPase regulatory subunit 5 OS=Mus musculus GN=Psmd5 PE=1 SV=4 - [PSMD5_MOUSE]	12	11	14	15	0.588799	0.107431	0.103072	0.0362645	0.0628427	0.0252434	0.0121808	0.0274193	0.0115027	0.0252447	0.473727	0.086218	0.114957	0.0765256	0.0904522	0.0596824	0.0378731	0.0154448	0.0168678	0.0282516	Proteasome	Proteasome	Proteasome	Proteasome	Proteasome	1	Proteasome	Proteasome	N
Q8BMA6	SRP68_MOUSE	Signal recognition particle 68 kDa protein OS=Mus musculus GN=Srp68 PE=2 SV=2 - [SRP68_MOUSE]	12	14	14	18	0.404372	0.0448144	0.050292	0.0273148	0.0509097	0.0966148	0.0594556	0.104091	0.0748829	0.0872533	0.294613	0.0634196	0.078462	0.0713071	0.079449	0.0947636	0.0708462	0.0574031	0.100017	0.0897191	unknown	unknown	unknown	unknown	Proteasome	0.144018	unclassified	unclassified	N
Q8BX17	GEMI5_MOUSE	Gem-associated protein 5 OS=Mus musculus GN=Gemin5 PE=1 SV=2 - [GEMI5_MOUSE]	12	21	14	25	0.303367	0.070882	0.0686956	0.0341016	0.0540552	0.0640477	0.0613695	0.0931366	0.0733589	0.176986	0.223515	0.0471081	0.0700402	0.051604	0.0550971	0.0656094	0.0568298	0.0437518	0.0359867	0.350458	unknown	40S Ribosome	unknown	unknown	40S Ribosome	0.818065	40S Ribosome	40S Ribosome	N
Q8R3N6	THOC1_MOUSE	THO complex subunit 1 OS=Mus musculus GN=Thoc1 PE=1 SV=1 - [THOC1_MOUSE]	12	11	14	12	0.178101	0.0106489	0.0207689	0	0.0127587	0.0206427	0.0616521	0.165016	0.349969	0.180442	0.131219	0.0126644	0.0242125	0.0185826	0.0287029	0.0373592	0.054129	0.0591443	0.323446	0.31054	unknown	Phenotype 2	unknown	unknown	Nucleus - Non-chromatin	0.936666	Nucleus - Non-chromatin	Nucleus - Non-chromatin	N				THO complex
Q91YE6	IPO9_MOUSE	Importin-9 OS=Mus musculus GN=Ipo9 PE=1 SV=3 - [IPO9_MOUSE]	12	12	14	16	0.569151	0.0941113	0.0930646	0.0438993	0.0433673	0.0399712	0.0237799	0.0395665	0.0165219	0.0365667	0.474431	0.0893312	0.109856	0.0770563	0.0853238	0.0523102	0.029009	0.022127	0.0258373	0.0347181	unknown	Proteasome	unknown	unknown	Proteasome	0.675542	Proteasome	unclassified	N			Importin	Importin
Q9ER74	SALL1_MOUSE	Sal-like protein 1 OS=Mus musculus GN=Sall1 PE=1 SV=1 - [SALL1_MOUSE]	12	4	14	4	0.0138862	0.0106787	0.00777442	0	0.0243365	0.0299158	0.0900988	0.337741	0.197149	0.28842	0.0301098	0.0350475	0.0117543	0.0212579	0.0334641	0.0590412	0.110666	0.210367	0.390569	0.0977225	unknown	Phenotype 1	Nucleus - Chromatin	Nucleus - Chromatin	Nucleus - Chromatin	1	Nucleus - Chromatin	Nucleus - Chromatin	N						Prey	Prey	Prey
Q9QY06-2	MYO9B_MOUSE	Isoform 2 of Unconventional myosin-IXb OS=Mus musculus GN=Myo9b - [MYO9B_MOUSE]	12	17	14	21	0.102656	0.242475	0.148978	0.0967583	0.11367	0.0843457	0.040792	0.0858825	0.00368392	0.0807591	0.0986583	0.160351	0.124997	0.146768	0.151286	0.114667	0.063042	0.0405833	0.0166308	0.0830168	unknown	unknown	unknown	unknown	Actin cytoskeleton	0.50329	Actin cytoskeleton	Actin cytoskeleton	N		Unconventional Myosin
P70336	ROCK2_MOUSE	Rho-associated protein kinase 2 OS=Mus musculus GN=Rock2 PE=1 SV=1 - [ROCK2_MOUSE]	12	28	13	33	0.0818418	0.206504	0.078373	0.0723443	0.103606	0.185623	0.107571	0.0699225	0.0325549	0.0616591	0.0316445	0.138798	0.117628	0.119652	0.121465	0.202038	0.140978	0.0565136	0.03444	0.0368428	unknown	unknown	unknown	unknown	Endoplasmic reticulum/Golgi apparatus	0.266059	unclassified	unclassified	N
Q00PI9	HNRL2_MOUSE	Heterogeneous nuclear ribonucleoprotein U-like protein 2 OS=Mus musculus GN=Hnrnpul2 PE=1 SV=2 - [HNRL2_MOUSE]	12	17	13	24	0.260424	0.0120216	0.0350123	0	0.0211175	0.0227318	0.022346	0.0613719	0.460071	0.104905	0.152674	0.0191569	0.0267128	0.0215642	0.0298934	0.0319608	0.0399212	0.029847	0.359176	0.289093	unknown	unknown	unknown	unknown	Nucleus - Non-chromatin	0.915887	Nucleus - Non-chromatin	Nucleus - Non-chromatin	N
Q3TWN3	CNNM2_MOUSE	Metal transporter CNNM2 OS=Mus musculus GN=Cnnm2 PE=1 SV=3 - [CNNM2_MOUSE]	12	19	13	21	0	0.228188	0.147598	0.102958	0.162585	0.160314	0.0826537	0.0777916	0	0.0379109	0.00155542	0.13567	0.11067	0.136323	0.176666	0.211219	0.15747	0.0397748	0.0185828	0.0120694	unknown	unknown	unknown	unknown	Plasma membrane	0.529813	unclassified	unclassified	N
Q5SXY1-3	CYTSB_MOUSE	Isoform 4 of Cytospin-B OS=Mus musculus GN=Specc1 - [CYTSB_MOUSE]	12	15	13	18	0	0.254105	0.186958	0.100805	0.113015	0.142094	0.0687749	0.0720327	0.0175493	0.0446657	0.00326001	0.168901	0.128775	0.140426	0.173685	0.165272	0.137037	0.0401298	0.0294187	0.0130949	unknown	unknown	unknown	unknown	Plasma membrane	0.736902	unclassified	Plasma membrane	N
B1AY13	UBP24_MOUSE	Ubiquitin carboxyl-terminal hydrolase 24 OS=Mus musculus GN=Usp24 PE=1 SV=1 - [UBP24_MOUSE]	12	14	12	16	0.142036	0.232594	0.134031	0.0730496	0.104413	0.0727521	0.0527472	0.0788083	0	0.10957	0.152945	0.143809	0.151178	0.136845	0.119509	0.0978773	0.049158	0.0552389	0.0189044	0.0745359	unknown	unknown	unknown	unknown	Actin cytoskeleton	0.30196	unclassified	unclassified	Y									High Confidence
Q61210-2	ARHG1_MOUSE	Isoform 2 of Rho guanine nucleotide exchange factor 1 OS=Mus musculus GN=Arhgef1 - [ARHG1_MOUSE]	12	15	12	16	0.192862	0.23056	0.137506	0.0789714	0.0874742	0.0535026	0.0412347	0.0869414	0.0125584	0.0783887	0.136612	0.19546	0.141869	0.129781	0.152802	0.0878116	0.0590127	0.0324029	0.0260369	0.0382121	unknown	unknown	unknown	unknown	Actin cytoskeleton	0.411247	unclassified	unclassified	Y
Q8BXQ2	PIGT_MOUSE	GPI transamidase component PIG-T OS=Mus musculus GN=Pigt PE=1 SV=2 - [PIGT_MOUSE]	12	9	12	11	0.00168532	0.0710788	0.0675376	0.0492013	0.131743	0.187572	0.111707	0.185821	0.0332791	0.160375	0.00304489	0.067861	0.0870089	0.12898	0.186833	0.202688	0.1641	0.095447	0.0396216	0.0244149	unknown	Endoplasmic reticulum/Golgi apparatus	unknown	unknown	Endoplasmic reticulum/Golgi apparatus	0.93314	Endoplasmic reticulum/Golgi apparatus	Endoplasmic reticulum/Golgi apparatus	N
P43276	H15_MOUSE	Histone H1.5 OS=Mus musculus GN=Hist1h1b PE=1 SV=2 - [H15_MOUSE]	11	10	58	57	0.024577	0.00167346	0.00402269	0.00162899	0.0074417	0.0243858	0.128277	0.286129	0.241287	0.280577	0.0418472	0.00768258	0.0110471	0.0107312	0.0188132	0.0358105	0.122806	0.144295	0.490312	0.116655	unknown	Phenotype 1	Nucleus - Chromatin	Nucleus - Chromatin	Nucleus - Chromatin	1	Nucleus - Chromatin	Nucleus - Chromatin	N
P62751	RL23A_MOUSE	60S ribosomal protein L23a OS=Mus musculus GN=Rpl23a PE=1 SV=1 - [RL23A_MOUSE]	11	9	39	33	0.164145	0.0648278	0.0549972	0.0309134	0.0607949	0.123889	0.0938057	0.109215	0.0840342	0.213378	0.124609	0.0394145	0.06166	0.0595126	0.0710145	0.125	0.0962347	0.0559055	0.0664833	0.300166	60S Ribosome	60S Ribosome	60S Ribosome	60S Ribosome	60S Ribosome	1	60S Ribosome	60S Ribosome	N
P97370	AT1B3_MOUSE	Sodium/potassium-transporting ATPase subunit beta-3 OS=Mus musculus GN=Atp1b3 PE=1 SV=1 - [AT1B3_MOUSE]	11	11	36	47	0	0.287813	0.174618	0.115678	0.155131	0.132201	0.0622751	0.0453579	0	0.0269258	0.00161696	0.185166	0.14052	0.147454	0.18056	0.165042	0.135029	0.0309163	0.00707591	0.006619	unknown	Plasma membrane	unknown	unknown	Plasma membrane	0.88791	Plasma membrane	Plasma membrane	N
O88811	STAM2_MOUSE	Signal transducing adapter molecule 2 OS=Mus musculus GN=Stam2 PE=1 SV=1 - [STAM2_MOUSE]	11	16	33	36	0.0228163	0.150168	0.160116	0.12012	0.2978	0.142314	0.0440749	0.0317697	0.00847721	0.0223442	0.0138892	0.114644	0.118881	0.168045	0.260878	0.205226	0.0736209	0.0268055	0.0073525	0.0106584	unknown	unknown	unknown	unknown	Endosome	0.443394	unclassified	unclassified	N
P63325	RS10_MOUSE	40S ribosomal protein S10 OS=Mus musculus GN=Rps10 PE=1 SV=1 - [RS10_MOUSE]	11	9	33	27	0.359565	0.0495202	0.0634486	0.0266809	0.0506189	0.0685024	0.0546922	0.0766149	0.0619205	0.188436	0.220999	0.0468342	0.0544755	0.040508	0.059659	0.0636697	0.0623363	0.0369605	0.0622133	0.352345	40S Ribosome	40S Ribosome	40S Ribosome	40S Ribosome	40S Ribosome	1	40S Ribosome	40S Ribosome	N									High Confidence
Q8BP67	RL24_MOUSE	60S ribosomal protein L24 OS=Mus musculus GN=Rpl24 PE=2 SV=2 - [RL24_MOUSE]	11	10	33	27	0.174626	0.0630034	0.0672509	0.0311005	0.0721368	0.134323	0.0906248	0.0977606	0.0746083	0.194566	0.11687	0.0447185	0.0594872	0.0661551	0.0832261	0.11414	0.106687	0.0485993	0.0650669	0.29505	60S Ribosome	60S Ribosome	60S Ribosome	60S Ribosome	60S Ribosome	1	60S Ribosome	60S Ribosome	N
P30681	HMGB2_MOUSE	High mobility group protein B2 OS=Mus musculus GN=Hmgb2 PE=1 SV=3 - [HMGB2_MOUSE]	11	15	29	30	0.0436363	0.00902723	0.0104929	0.00518884	0.0105688	0.0378529	0.159157	0.291694	0.137554	0.294829	0.0630344	0.0187522	0.0233331	0.0190442	0.0207704	0.0483352	0.109113	0.239019	0.354465	0.104133	unknown	Phenotype 1	Nucleus - Chromatin	Nucleus - Chromatin	Nucleus - Chromatin	1	Nucleus - Chromatin	Nucleus - Chromatin	N
P97855	G3BP1_MOUSE	Ras GTPase-activating protein-binding protein 1 OS=Mus musculus GN=G3bp1 PE=1 SV=1 - [G3BP1_MOUSE]	11	11	28	27	0.280317	0.0534251	0.0600283	0.0193627	0.046537	0.0552147	0.0613276	0.107243	0.0733736	0.243171	0.123409	0.0326084	0.0445392	0.035432	0.0409852	0.0621658	0.0747662	0.0427404	0.0759941	0.467359	unknown	unknown	unknown	unknown	40S Ribosome	0.630305	40S Ribosome	unclassified	N
Q91VR2	ATPG_MOUSE	ATP synthase subunit gamma, mitochondrial OS=Mus musculus GN=Atp5c1 PE=1 SV=1 - [ATPG_MOUSE]	11	12	26	28	0	0.0201352	0.0246916	0.0138599	0.0329543	0.0902766	0.277424	0.238462	0.0754144	0.226782	0.00118455	0.0133221	0.0136946	0.0196997	0.0314733	0.0891694	0.353469	0.267471	0.0833379	0.127178	Mitochondrion	Mitochondrion	Mitochondrion	Mitochondrion	Mitochondrion	1	Mitochondrion	Mitochondrion	N				ATP synthase
P17439	GLCM_MOUSE	Glucosylceramidase OS=Mus musculus GN=Gba PE=1 SV=1 - [GLCM_MOUSE]	11	10	25	16	0	0.0786945	0.172748	0.138653	0.292184	0.194648	0.0554295	0.0411567	0.00284165	0.0236462	0.00408025	0.0823956	0.149064	0.217105	0.260778	0.174012	0.0740259	0.023721	0.00650273	0.00831588	unknown	Phenotype 3	Lysosome	Lysosome	Lysosome	1	Lysosome	Lysosome	N
Q922P9	GLYR1_MOUSE	Putative oxidoreductase GLYR1 OS=Mus musculus GN=Glyr1 PE=2 SV=1 - [GLYR1_MOUSE]	11	10	25	14	0.0259827	0.00209935	0.00549215	0.00212957	0.0117499	0.0373014	0.136868	0.286999	0.223203	0.268175	0.0362727	0.0087179	0.0122801	0.0129461	0.0253259	0.0443192	0.112083	0.158316	0.425859	0.163881	unknown	unknown	unknown	unknown	Nucleus - Chromatin	0.907061	Nucleus - Chromatin	Nucleus - Chromatin	N
P14602	HSPB1_MOUSE	Heat shock protein beta-1 OS=Mus musculus GN=Hspb1 PE=1 SV=3 - [HSPB1_MOUSE]	11	12	24	25	0.405602	0.115785	0.102266	0.0612016	0.094685	0.0564434	0.0270077	0.0602683	0.00869573	0.0680451	0.372851	0.113891	0.112357	0.0963934	0.11234	0.0641294	0.0499215	0.0200561	0.0207816	0.0372787	unknown	unknown	unknown	unknown	Cytosol	0.738534	unclassified	Cytosol	N
P17918	PCNA_MOUSE	Proliferating cell nuclear antigen OS=Mus musculus GN=Pcna PE=1 SV=2 - [PCNA_MOUSE]	11	12	24	33	0.557896	0.022946	0.0570892	0.0101908	0.0169172	0.0137925	0.0320712	0.11261	0.0815235	0.0949633	0.580753	0.0347544	0.0860266	0.0445402	0.0395636	0.0309441	0.027953	0.0440676	0.0937849	0.0176124	unknown	unknown	unknown	unknown	Proteasome	0.28733	unclassified	unclassified	N			Pcna
[truncated: 4,093 more rows]

## Sheet: Experiment1
UniProt Accession for Protein Group	UniProt Protein Description	Peptides	PSMs	Protein Coverage (%)	Normalized TMT 10-plex reporter ion distribution
[truncated: 5,490 more rows]

[truncated: 3 more sheets: Experiment2, Experiment3, Protein Isoforms]
